# Supplementary material for: catena-Poly[[[tetra­aqua­neodymium(III)]-di-μ-isonicotinato] chloride]
Source: Acta Crystallogr Sect E Struct Rep Online. 2012 Jan 18;68(Pt 2):m170–1. doi: 10.1107/S1600536811055619 (PMC3274899; doi:10.1107/S1600536811055619)
Supplement: Supplementary file 1 [file e-68-0m170-sup1.cif]

##############################################################################
#                                                                            #
# This CIF contains the data in a paper accepted for publication in          #
# Acta Crystallographica Section E. It conforms to the requirements of       #
# Notes for Authors for Acta Crystallographica Section E, and has been       #
# peer reviewed under the auspices of the IUCr Commission on Journals.       #
#                                                                            #
# Full details of the Crystallographic Information File format               #
# are given in the paper "The Crystallographic Information File (CIF):       #
# a New Standard Archive File for Crystallography" by S. R. Hall, F. H.      #
# Allen and I. D. Brown [Acta Cryst. (1991), A47, 655-685].                  #
#                                                                            #
# The current version of the core CIF dictionary is obtainable from          #
# ftp://ftp.iucr.org/pub/cif_core.dic.                                       #
#                                                                            #
# Software is freely available for graphical display of the structure(s)     #
# in this CIF. For information consult the CIF software page                 #
# http://www.iucr.org/resources/cif/software.                                #
#                                                                            #
# This file may be used for bona fide research purposes within the           #
# scientific community so long as proper attribution is given to the journal # 
# article from which it was obtained.                                        #
#                                                                            #
##############################################################################
data_global
_audit_creation_method     'form.cif (version 2.0)'
_journal_data_validation_number     ?
_journal_date_recd_electronic     2011-10-24
_journal_date_accepted     2011-12-25
_journal_name_full     'Acta Crystallographica, Section E'
_journal_year     2012
_journal_volume     68
_journal_issue      2
_journal_page_first     m170
_journal_page_last     m171
_journal_paper_category     QM
_journal_paper_doi     10.1107/S1600536811055619
_journal_coeditor_code     XU5361
_publ_contact_author_name     'Prof. Chun-Ping Li'
_publ_contact_author_address
;
Chemical Engineering College
Inner Mongolia University of Technology
Hohhot
China
;
_publ_contact_author_email     cp_li@yahoo.cn
_publ_section_title
;
<i>catena</i>-Poly[[[tetraaquaneodymium(III)]-di-\m-isonicotinato] chloride]
;
loop_
    _publ_author_name
    _publ_author_address
    'Jun-Hui Xue'
;
Chemical Engineering College
Inner Mongolia University of Technology
People's Republic of China
;
    'Xiao-Hui Hua'
;
The State Key Laboratory of Rare Earth Materials Chemistry and Applications
College of Chemistry and Molecular Engineering
Peking University
People's Republic of China
;
    'Chun-Ping Li'
;
Chemical Engineering College
Inner Mongolia University of Technology
People's Republic of China
;
    'Yi-Zhuang Xu'
;
The State Key Laboratory of Rare Earth Materials Chemistry and Applications
College of Chemistry and Molecular Engineering
Peking University
People's Republic of China
;
    'Jin-Guang Wu'
;
The State Key Laboratory of Rare Earth Materials Chemistry and Applications
College of Chemistry and Molecular Engineering
Peking University
People's Republic of China
;
data_I
_audit_creation_method     SHELXL-97
_chemical_name_systematic
;
<i>catena</i>-Poly[[[tetraaquaneodymium(III)]-di-\m-isonicotinato] chloride]
;
_chemical_name_common     ?
_chemical_formula_moiety     'C12 H16 N2 Nd O8 +, Cl -'
_chemical_formula_sum     'C12 H16 Cl N2 Nd O8'
_chemical_formula_iupac     '[Nd (C6 H4 N O2)2 (H2 O)4] Cl'
_chemical_formula_weight     495.96
_chemical_melting_point     ?
_symmetry_cell_setting     orthorhombic
_symmetry_space_group_name_H-M     'P b c n'
_symmetry_space_group_name_Hall     '-P 2n 2ab'
loop_
    _symmetry_equiv_pos_as_xyz
    'x, y, z'
    '-x+1/2, -y+1/2, z+1/2'
    '-x, y, -z+1/2'
    'x+1/2, -y+1/2, -z'
    '-x, -y, -z'
    'x-1/2, y-1/2, -z-1/2'
    'x, -y, z-1/2'
    '-x-1/2, y-1/2, z'
_cell_length_a     8.9223(18)
_cell_length_b     19.684(4)
_cell_length_c     10.151(2)
_cell_angle_alpha     90.00
_cell_angle_beta     90.00
_cell_angle_gamma     90.00
_cell_volume     1782.9(6)
_cell_formula_units_Z     4
_cell_measurement_reflns_used     4581
_cell_measurement_theta_min     2.0
_cell_measurement_theta_max     27.5
_cell_measurement_temperature     173
_exptl_crystal_description     'block'
_exptl_crystal_colour     'blue'
_exptl_crystal_size_max     0.18
_exptl_crystal_size_mid     0.17
_exptl_crystal_size_min     0.15
_exptl_crystal_density_diffrn     1.848
_exptl_crystal_density_meas     ?
_exptl_crystal_density_method     'not measured'
_exptl_crystal_F_000     972
_exptl_absorpt_coefficient_mu     3.102
_exptl_absorpt_correction_type     multi-scan
_exptl_absorpt_process_details     '(CrystalClear; Rigaku, 2007)'
_exptl_absorpt_correction_T_min     0.49
_exptl_absorpt_correction_T_max     0.63
_exptl_special_details     ?
_diffrn_ambient_temperature     173
_diffrn_radiation_type     MoK\a
_diffrn_radiation_wavelength     0.71073
_diffrn_radiation_source     'fine-focus sealed tube'
_diffrn_radiation_monochromator     graphite
_diffrn_measurement_device_type     'Rigaku Saturn724+ CCD'
_diffrn_measurement_method     '\w scans at fixed \c = 45\%'
_diffrn_detector_area_resol_mean     28.5714
_diffrn_reflns_number     9085
_diffrn_reflns_av_R_equivalents     0.0705
_diffrn_reflns_av_sigmaI/netI     0.0537
_diffrn_reflns_theta_min     2.07
_diffrn_reflns_theta_max     27.50
_diffrn_reflns_theta_full     27.50
_diffrn_measured_fraction_theta_max     0.999
_diffrn_measured_fraction_theta_full     0.999
_diffrn_reflns_limit_h_min     -11
_diffrn_reflns_limit_h_max     6
_diffrn_reflns_limit_k_min     -25
_diffrn_reflns_limit_k_max     23
_diffrn_reflns_limit_l_min     -12
_diffrn_reflns_limit_l_max     13
_diffrn_standards_number     ?
_diffrn_standards_interval_count     ?
_diffrn_standards_interval_time     ?
_diffrn_standards_decay_%     ?
_refine_special_details
;
 Refinement of F^2^ against ALL reflections.  The weighted R-factor wR and
 goodness of fit S are based on F^2^, conventional R-factors R are based
 on F, with F set to zero for negative F^2^. The threshold expression of
 F^2^ > 2sigma(F^2^) is used only for calculating R-factors(gt) etc. and is
 not relevant to the choice of reflections for refinement.  R-factors based
 on F^2^ are statistically about twice as large as those based on F, and R-
 factors based on ALL data will be even larger.
;
_reflns_number_total     2056
_reflns_number_gt     1764
_reflns_threshold_expression     I>2sigma(I)
_refine_ls_structure_factor_coef     Fsqd
_refine_ls_matrix_type     full
_refine_ls_R_factor_all     0.0795
_refine_ls_R_factor_gt     0.0630
_refine_ls_wR_factor_gt     0.1597
_refine_ls_wR_factor_ref     0.1902
_refine_ls_goodness_of_fit_ref     1.331
_refine_ls_restrained_S_all     1.329
_refine_ls_number_reflns     2056
_refine_ls_number_parameters     122
_refine_ls_number_restraints     6
_refine_ls_hydrogen_treatment     mixed
_refine_ls_weighting_scheme     calc
_refine_ls_weighting_details
         'calc w=1/[\s^2^(Fo^2^)+(0.0763P)^2^+8.5206P] where P=(Fo^2^+2Fc^2^)/3'
_atom_sites_solution_hydrogens     geom
_atom_sites_solution_primary     direct
_atom_sites_solution_secondary     difmap
_refine_ls_shift/su_max     0.004
_refine_ls_shift/su_mean     0.000
_refine_diff_density_max     1.116
_refine_diff_density_min     -1.055
_refine_ls_extinction_method     none
_refine_ls_extinction_coef     ?
loop_
    _atom_type_symbol
    _atom_type_description
    _atom_type_scat_dispersion_real
    _atom_type_scat_dispersion_imag
    _atom_type_scat_source
    'C' 'C' 0.0033 0.0016
                         'International Tables Vol C Tables 4.2.6.8 and 6.1.1.4'
    'H' 'H' 0.0000 0.0000
                         'International Tables Vol C Tables 4.2.6.8 and 6.1.1.4'
    'N' 'N' 0.0061 0.0033
                         'International Tables Vol C Tables 4.2.6.8 and 6.1.1.4'
    'O' 'O' 0.0106 0.0060
                         'International Tables Vol C Tables 4.2.6.8 and 6.1.1.4'
    'Cl' 'Cl' 0.1484 0.1585
                         'International Tables Vol C Tables 4.2.6.8 and 6.1.1.4'
    'Nd' 'Nd' -0.1943 3.0179
                         'International Tables Vol C Tables 4.2.6.8 and 6.1.1.4'
_computing_data_collection     'CrystalClear (Rigaku, 2007)'
_computing_cell_refinement     'CrystalClear (Rigaku, 2007)'
_computing_data_reduction     'CrystalClear (Rigaku, 2007)'
_computing_structure_solution     'SHELXTL (Sheldrick, 2008)'
_computing_structure_refinement     'SHELXTL (Sheldrick, 2008)'
_computing_molecular_graphics     'SHELXTL (Sheldrick, 2008)'
_computing_publication_material     'SHELXTL (Sheldrick, 2008)'
loop_
    _atom_site_type_symbol
    _atom_site_label
    _atom_site_fract_x
    _atom_site_fract_y
    _atom_site_fract_z
    _atom_site_U_iso_or_equiv
    _atom_site_adp_type
    _atom_site_calc_flag
    _atom_site_refinement_flags
    _atom_site_occupancy
    _atom_site_symmetry_multiplicity
    _atom_site_disorder_assembly
    _atom_site_disorder_group
    Nd Nd1 0.5000 0.51140(3) 0.2500 0.0166(3) Uani d S 1 2 . .
    Cl Cl2 0.0000 0.55946(19) 0.7500 0.0334(8) Uani d S 1 2 . .
    O O4 0.6995(7) 0.4591(3) 0.1133(5) 0.0263(13) Uani d D 1 1 . .
    H H8 0.802(4) 0.448(5) 0.131(7) 0.032 Uiso d D 1 1 . .
    H H9 0.694(9) 0.459(5) 0.020(2) 0.032 Uiso d D 1 1 . .
    O O1 0.5450(7) 0.3957(3) 0.5981(6) 0.0250(13) Uani d . 1 1 . .
    O O2 0.6051(7) 0.4301(3) 0.3977(5) 0.0225(12) Uani d . 1 1 . .
    O O3 0.2471(7) 0.5501(3) 0.1620(6) 0.0242(13) Uani d D 1 1 . .
    H H6 0.163(6) 0.526(3) 0.195(10) 0.029 Uiso d D 1 1 . .
    H H7 0.211(8) 0.5964(15) 0.157(9) 0.029 Uiso d D 1 1 . .
    C C6 0.5817(8) 0.3855(4) 0.4827(8) 0.0164(15) Uani d . 1 1 . .
    C C3 0.6021(10) 0.3129(4) 0.4415(8) 0.0217(17) Uani d . 1 1 . .
    C C2 0.6744(10) 0.2956(4) 0.3247(8) 0.0261(19) Uani d . 1 1 . .
    H H2 0.7100 0.3295 0.2691 0.031 Uiso calc R 1 1 . .
    C C4 0.5480(12) 0.2591(4) 0.5189(10) 0.030(2) Uani d . 1 1 . .
    H H4 0.4971 0.2678 0.5970 0.035 Uiso calc R 1 1 . .
    N N1 0.6459(9) 0.1776(4) 0.3683(7) 0.0286(17) Uani d . 1 1 . .
    C C5 0.5713(12) 0.1933(4) 0.4775(9) 0.030(2) Uani d . 1 1 . .
    H H5 0.5329 0.1581 0.5285 0.036 Uiso calc R 1 1 . .
    C C1 0.6936(11) 0.2279(4) 0.2911(10) 0.030(2) Uani d . 1 1 . .
    H H1 0.7412 0.2173 0.2123 0.036 Uiso calc R 1 1 . .
loop_
    _atom_site_aniso_label
    _atom_site_aniso_U_11
    _atom_site_aniso_U_22
    _atom_site_aniso_U_33
    _atom_site_aniso_U_12
    _atom_site_aniso_U_13
    _atom_site_aniso_U_23
    Nd1 0.0210(4) 0.0139(4) 0.0148(4) 0.000 -0.0010(2) 0.000
    Cl2 0.0240(15) 0.0327(18) 0.043(2) 0.000 -0.0092(13) 0.000
    O4 0.025(3) 0.040(4) 0.014(3) 0.008(3) 0.001(2) -0.002(3)
    O1 0.034(3) 0.019(3) 0.022(3) -0.002(3) 0.007(3) -0.005(2)
    O2 0.025(3) 0.016(3) 0.026(3) -0.001(2) -0.006(3) 0.007(2)
    O3 0.022(3) 0.015(3) 0.035(3) 0.005(2) 0.005(3) 0.005(2)
    C6 0.006(4) 0.018(4) 0.025(4) 0.000(3) -0.008(3) 0.000(3)
    C3 0.023(4) 0.022(4) 0.021(4) 0.000(3) 0.002(3) 0.001(3)
    C2 0.026(5) 0.026(4) 0.027(4) -0.003(4) 0.006(4) 0.002(4)
    C4 0.037(5) 0.020(4) 0.032(5) -0.005(4) 0.003(4) 0.002(4)
    N1 0.040(4) 0.021(4) 0.025(4) 0.002(3) -0.009(3) -0.009(3)
    C5 0.040(6) 0.015(4) 0.035(5) 0.000(4) 0.006(4) 0.004(3)
    C1 0.035(5) 0.023(5) 0.031(5) 0.005(4) -0.003(4) -0.008(4)
_geom_special_details
;
 All esds (except the esd in the dihedral angle between two l.s. planes)
 are estimated using the full covariance matrix.  The cell esds are taken
 into account individually in the estimation of esds in distances, angles
 and torsion angles; correlations between esds in cell parameters are only
 used when they are defined by crystal symmetry.  An approximate (isotropic)
 treatment of cell esds is used for estimating esds involving l.s. planes.
;
loop_
    _geom_bond_atom_site_label_1
    _geom_bond_atom_site_label_2
    _geom_bond_site_symmetry_2
    _geom_bond_distance
    _geom_bond_publ_flag
    Nd1 O1 5_666 2.425(6) y
    Nd1 O1 7_565 2.425(6) ?
    Nd1 O2 3_655 2.385(5) ?
    Nd1 O2 . 2.385(5) y
    Nd1 O3 3_655 2.544(6) ?
    Nd1 O3 . 2.544(6) y
    Nd1 O4 3_655 2.480(6) ?
    Nd1 O4 . 2.480(6) y
    O4 H8 . 0.96(2) ?
    O4 H9 . 0.95(2) ?
    O1 C6 . 1.234(9) ?
    O1 Nd1 5_666 2.425(6) ?
    O2 C6 . 1.248(9) ?
    O3 H6 . 0.95(2) ?
    O3 H7 . 0.97(2) ?
    C6 C3 . 1.501(10) ?
    C3 C2 . 1.392(11) ?
    C3 C4 . 1.404(12) ?
    C2 C1 . 1.385(12) ?
    C2 H2 . 0.9300 ?
    C4 C5 . 1.377(12) ?
    C4 H4 . 0.9300 ?
    N1 C5 . 1.330(12) ?
    N1 C1 . 1.332(12) ?
    C5 H5 . 0.9300 ?
    C1 H1 . 0.9300 ?
loop_
    _geom_angle_atom_site_label_1
    _geom_angle_atom_site_label_2
    _geom_angle_atom_site_label_3
    _geom_angle_site_symmetry_1
    _geom_angle_site_symmetry_3
    _geom_angle
    _geom_angle_publ_flag
    O2 Nd1 O2 3_655 . 95.7(3) ?
    O2 Nd1 O1 3_655 5_666 147.2(2) ?
    O2 Nd1 O1 . 5_666 99.8(2) ?
    O2 Nd1 O1 3_655 7_565 99.8(2) ?
    O2 Nd1 O1 . 7_565 147.2(2) ?
    O1 Nd1 O1 5_666 7_565 82.1(3) ?
    O2 Nd1 O4 3_655 3_655 78.0(2) ?
    O2 Nd1 O4 . 3_655 69.63(19) ?
    O1 Nd1 O4 5_666 3_655 80.7(2) ?
    O1 Nd1 O4 7_565 3_655 141.9(2) ?
    O2 Nd1 O4 3_655 . 69.63(19) ?
    O2 Nd1 O4 . . 78.0(2) ?
    O1 Nd1 O4 5_666 . 141.9(2) ?
    O1 Nd1 O4 7_565 . 80.7(2) ?
    O4 Nd1 O4 3_655 . 131.0(3) ?
    O2 Nd1 O3 3_655 3_655 140.41(19) ?
    O2 Nd1 O3 . 3_655 68.36(19) ?
    O1 Nd1 O3 5_666 3_655 72.4(2) ?
    O1 Nd1 O3 7_565 3_655 81.4(2) ?
    O4 Nd1 O3 3_655 3_655 124.35(18) ?
    O4 Nd1 O3 . 3_655 71.60(19) ?
    O2 Nd1 O3 3_655 . 68.36(19) ?
    O2 Nd1 O3 . . 140.41(19) ?
    O1 Nd1 O3 5_666 . 81.4(2) ?
    O1 Nd1 O3 7_565 . 72.4(2) ?
    O4 Nd1 O3 3_655 . 71.60(19) ?
    O4 Nd1 O3 . . 124.35(18) ?
    O3 Nd1 O3 3_655 . 145.1(3) ?
    Nd1 O4 H8 . . 132(5) ?
    Nd1 O4 H9 . . 121(5) ?
    H8 O4 H9 . . 104(3) ?
    C6 O1 Nd1 . 5_666 140.4(5) ?
    C6 O2 Nd1 . . 147.2(5) ?
    Nd1 O3 H6 . . 115(5) ?
    Nd1 O3 H7 . . 127(5) ?
    H6 O3 H7 . . 103(3) ?
    O1 C6 O2 . . 125.9(7) ?
    O1 C6 C3 . . 116.9(7) ?
    O2 C6 C3 . . 117.2(7) ?
    C2 C3 C4 . . 116.8(8) ?
    C2 C3 C6 . . 121.8(7) ?
    C4 C3 C6 . . 121.4(7) ?
    C1 C2 C3 . . 120.2(8) ?
    C1 C2 H2 . . 119.9 ?
    C3 C2 H2 . . 119.9 ?
    C5 C4 C3 . . 119.1(9) ?
    C5 C4 H4 . . 120.4 ?
    C3 C4 H4 . . 120.4 ?
    C5 N1 C1 . . 118.5(7) ?
    N1 C5 C4 . . 123.2(8) ?
    N1 C5 H5 . . 118.4 ?
    C4 C5 H5 . . 118.4 ?
    N1 C1 C2 . . 122.0(9) ?
    N1 C1 H1 . . 119.0 ?
    C2 C1 H1 . . 119.0 ?
loop_
    _geom_hbond_atom_site_label_D
    _geom_hbond_atom_site_label_H
    _geom_hbond_atom_site_label_A
    _geom_hbond_site_symmetry_A
    _geom_hbond_distance_DH
    _geom_hbond_distance_HA
    _geom_hbond_distance_DA
    _geom_hbond_angle_DHA
    O3 H6 Cl2 5_566 0.95(6) 2.29(6) 3.211(7) 163(6)
    O3 H7 N1 6_566 0.97(4) 1.72(4) 2.685(10) 174(9)
    O4 H8 Cl2 5_666 0.96(4) 2.15(5) 3.041(6) 155(6)
    O4 H9 O3 5_665 0.95(2) 1.93(3) 2.841(8) 160(8)
