# Supplementary material for: catena-Poly[[[tetra­aqua­neodymium(III)]-di-μ-isonicotinato] chloride]
Source: Acta Crystallogr Sect E Struct Rep Online. 2012 Jan 18;68(Pt 2):m170–1. doi: 10.1107/S1600536811055619 (PMC3274899; doi:10.1107/S1600536811055619)
Supplement: Supplementary file 2 [file e-68-0m170-Isup3.hkl]

# 
# h,k,l, Fc-squared, Fo-squared, sigma(Fo-squared) and status flag 
# 
data_I
_shelx_title ' Nd-1303-2 in Pbcn' 
_shelx_refln_list_code          4 
_shelx_F_calc_maximum      297.51 
_exptl_crystal_F_000       972.00 
_reflns_d_resolution_high  0.7697 
 
loop_ 
 _symmetry_equiv_pos_as_xyz 
 'x, y, z' 
 '-x+1/2, -y+1/2, z+1/2' 
 '-x, y, -z+1/2' 
 'x+1/2, -y+1/2, -z' 
 '-x, -y, -z' 
 'x-1/2, y-1/2, -z-1/2' 
 'x, -y, z-1/2' 
 '-x-1/2, y-1/2, z' 
 
_cell_length_a     8.9223 
_cell_length_b    19.6841 
_cell_length_c    10.1514 
_cell_angle_alpha  90.000 
_cell_angle_beta   90.000 
_cell_angle_gamma  90.000 
 
_shelx_F_squared_multiplier     1.000 
 
loop_ 
 _refln_index_h 
 _refln_index_k 
 _refln_index_l 
 _refln_F_squared_calc 
 _refln_F_squared_meas 
 _refln_F_squared_sigma 
 _refln_observed_status 
   2   0   0    55921.63    59805.24   1036.05 o 
   4   0   0    40559.99    46129.82   2734.78 o 
   6   0   0    14541.03    14641.86    584.25 o 
   8   0   0     9141.06    10047.72    619.94 o 
  10   0   0     8849.61    10427.20    504.41 o 
   3   1   0    16766.15    15852.74    210.15 o 
   5   1   0    11295.93    10666.76   1256.32 o 
   7   1   0     3811.88     3883.24    570.76 o 
   9   1   0     5554.38     5575.13    591.67 o 
  11   1   0     3731.90     2476.85    611.52 o 
   0   2   0    47510.19       12.23      8.41 o 
   2   2   0    31016.94    31720.06    320.15 o 
   4   2   0    57507.67    61372.25   1113.64 o 
   6   2   0    15126.05    15591.87    817.66 o 
   8   2   0    17922.61    16949.28    812.99 o 
  10   2   0     7401.02     7608.15    418.25 o 
   1   3   0    35063.93    33093.53    645.30 o 
   3   3   0    15028.28    14649.96    265.81 o 
   5   3   0    22670.56    21876.67    562.23 o 
   7   3   0    10522.90     9643.67    967.95 o 
   9   3   0     5567.57     5579.79    359.28 o 
  11   3   0     2112.45     2416.89    198.51 o 
   0   4   0    64059.52    68917.17    879.89 o 
   2   4   0    11314.61    10008.61    176.53 o 
   4   4   0    38054.22    38279.58    955.77 o 
   6   4   0    21806.61    20731.15   1676.19 o 
   8   4   0     7818.76     7478.79    379.58 o 
  10   4   0     4986.91     5178.59    339.99 o 
   1   5   0    11297.38    11814.21    162.91 o 
   3   5   0    24842.91    24145.36    466.44 o 
   5   5   0    31356.46    28994.07    713.30 o 
   7   5   0    15751.91    13952.17    595.44 o 
   9   5   0     8109.45     8647.99    316.48 o 
  11   5   0     3858.34     4128.16    412.82 o 
   0   6   0     6049.44     6140.69    191.98 o 
   2   6   0    12704.49    10942.20    247.70 o 
   4   6   0     7653.58     7409.39    411.54 o 
   6   6   0    14115.35    14088.73    611.81 o 
   8   6   0     6774.33     7710.02    610.08 o 
  10   6   0     2828.46     2475.24    187.76 o 
   1   7   0    24642.39    22859.85    431.34 o 
   3   7   0    38767.30    39275.25   1093.70 o 
   5   7   0    25952.20    26050.24    643.60 o 
   7   7   0    10007.55    10825.65    456.23 o 
   9   7   0     6156.06     7031.10    460.27 o 
  11   7   0     3152.64     4066.61   1186.81 o 
   0   8   0       95.32      307.56     47.72 o 
   2   8   0    31784.76    33173.97    708.03 o 
   4   8   0    17153.27    18248.46    489.17 o 
   6   8   0     7636.20     7669.55    422.94 o 
   8   8   0     1092.60     1208.76    365.39 o 
  10   8   0     1284.22     1302.49    193.56 o 
   1   9   0    49711.57    53728.82   1457.05 o 
   3   9   0    40439.38    40867.27    956.09 o 
   5   9   0    14143.56    13821.76    594.42 o 
   7   9   0    10774.63    11259.38   1458.74 o 
   9   9   0     2790.22     2915.70    251.36 o 
   0  10   0    10265.03    10384.04    326.16 o 
   2  10   0    26269.73    27148.12    811.29 o 
   4  10   0     1538.47     1361.25    114.71 o 
   6  10   0     4779.20     5143.35    261.25 o 
   8  10   0     1028.18      794.75    128.41 o 
  10  10   0     1522.85     2672.87    940.24 o 
   1  11   0    15217.95    14697.14    361.18 o 
   3  11   0    16914.18    16616.14    375.61 o 
   5  11   0     7813.01     7887.36    437.03 o 
   7  11   0     5477.83     5886.01    749.56 o 
   9  11   0     4624.00     4754.57    317.99 o 
   0  12   0     2568.41     2142.75    203.95 o 
   2  12   0    19156.48    20114.64    429.99 o 
   4  12   0     2470.30     2016.61    217.70 o 
   6  12   0     4938.48     4453.88    408.13 o 
   8  12   0     3879.68     3435.85    726.55 o 
  10  12   0     1003.70     1043.76    153.41 o 
   1  13   0     5273.96     5468.42    346.37 o 
   3  13   0     9033.21     9247.81    521.25 o 
   5  13   0     1479.00     1297.33    120.36 o 
   7  13   0     4400.60     4520.85    398.16 o 
   9  13   0     1606.79     1477.78    265.35 o 
   0  14   0      472.25      495.01     76.27 o 
   2  14   0     4807.93     5489.82    342.15 o 
   4  14   0     3590.34     3514.57    211.88 o 
   6  14   0     5083.03     4783.70    278.50 o 
   8  14   0     3359.03     3819.74    792.77 o 
   1  15   0     1086.66     1059.63    130.05 o 
   3  15   0       40.45       52.17     33.99 o 
   5  15   0      615.49      548.66     86.75 o 
   7  15   0     1903.39     1637.44    336.27 o 
   9  15   0     1110.25     1276.25    469.65 o 
   0  16   0    11025.02    10529.59    667.84 o 
   2  16   0     7567.52     7693.59    631.68 o 
   4  16   0     1051.17     1072.65    188.33 o 
   6  16   0      472.24      113.66     88.29 o 
   8  16   0     2391.22     1719.07    495.95 o 
   1  17   0     1345.00     1266.27    225.82 o 
   3  17   0     2382.91     2535.22    398.50 o 
   5  17   0      154.39      263.00    112.72 o 
   7  17   0        8.99       95.75    163.91 o 
   0  18   0     4183.51     4337.70    669.72 o 
   2  18   0      898.56      861.23    141.33 o 
   4  18   0     3086.64     2925.86    284.48 o 
   6  18   0      888.70      779.57    123.94 o 
   8  18   0      866.84      598.04    161.13 o 
   1  19   0      374.81      367.57    163.91 o 
   3  19   0        4.64       50.03     67.69 o 
   5  19   0      461.30      399.05    112.58 o 
   7  19   0       21.89      149.18     63.00 o 
   0  20   0     1078.13     1275.57    269.58 o 
   2  20   0      352.17      414.53    101.91 o 
   4  20   0     1925.29     1680.19    310.48 o 
   6  20   0       28.69      242.46     98.52 o 
   1  21   0        0.96      161.05    127.20 o 
   3  21   0      151.25      156.08     71.04 o 
   5  21   0      311.18      284.96    112.04 o 
   0  22   0        3.87       95.81    150.29 o 
   2  22   0      906.41      661.16    222.15 o 
   4  22   0       82.77       99.72     84.08 o 
   1  23   0      486.23      309.96     83.22 o 
   3  23   0        5.75      155.68    163.91 o 
   5  23   0      124.04       86.47     91.60 o 
   0  24   0     1441.13     1934.03    350.36 o 
   2  24   0     1341.91     1418.63    232.95 o 
   4  24   0      111.32      134.32    135.26 o 
   1  25   0        2.54      162.39     96.43 o 
   1   1   1      389.00      600.97     13.32 o 
   2   1   1    29237.96    30867.25    421.46 o 
   3   1   1    18572.56    19221.37    254.60 o 
   4   1   1     4957.99     5407.84    123.76 o 
   5   1   1       73.66       85.30     24.42 o 
   6   1   1      100.58      158.48     36.77 o 
   7   1   1      342.66      163.27     47.64 o 
   8   1   1       17.67       61.33     30.85 o 
   9   1   1      137.08      177.50     61.82 o 
  10   1   1       84.05      168.37     46.78 o 
  11   1   1        2.17       98.54     60.47 o 
   0   2   1      255.63      499.54     28.54 o 
   1   2   1        3.65       80.67      8.32 o 
   2   2   1       75.48      138.29     16.26 o 
   3   2   1     9897.22     9857.01    167.84 o 
   4   2   1     1031.17     1002.52     55.86 o 
   5   2   1      439.60      486.91     54.82 o 
   6   2   1       22.96      121.71     39.76 o 
   7   2   1      106.80      166.84     61.42 o 
   8   2   1       34.90      124.30     38.43 o 
   9   2   1      135.81      106.92     54.15 o 
  10   2   1      399.33      165.03     56.81 o 
  11   2   1       12.64      199.63     66.00 o 
   1   3   1    13181.63    13393.06    123.28 o 
   2   3   1       68.95       98.69     15.31 o 
   3   3   1     6247.35     6438.31    124.96 o 
   4   3   1     2376.89     2390.21     97.04 o 
   5   3   1     6886.01     6228.99    183.65 o 
   6   3   1      353.60      396.73     87.72 o 
   7   3   1     2279.99     2667.90    169.14 o 
   8   3   1      119.43      150.14     56.22 o 
   9   3   1      316.12      263.04     69.27 o 
  10   3   1        0.02       60.83     39.83 o 
  11   3   1      550.77      586.53     94.29 o 
   0   4   1      173.94      215.30     31.69 o 
   1   4   1      751.61      713.98     30.52 o 
   2   4   1       39.71      103.63     22.50 o 
   3   4   1     9612.67     9734.50    250.25 o 
   4   4   1     2942.49     3093.71    114.63 o 
   5   4   1        0.07       97.31     32.76 o 
   6   4   1       66.94       84.20     35.66 o 
   7   4   1        0.99      117.82     44.11 o 
   8   4   1      228.85      357.65     64.27 o 
   9   4   1        4.74       78.27     46.17 o 
  10   4   1      105.76      196.52     64.26 o 
  11   4   1       17.87      172.17     69.55 o 
   1   5   1    10145.42    10358.25    144.15 o 
   2   5   1      249.69      317.68     23.77 o 
   3   5   1    18412.89    17745.06    284.28 o 
   4   5   1      730.88      695.51     52.18 o 
   5   5   1     3565.07     3250.65    235.79 o 
   6   5   1       44.15       75.73     31.41 o 
   7   5   1     6174.42     6686.79    340.30 o 
   8   5   1       19.27      151.57     45.00 o 
   9   5   1     1447.33     1631.36    200.65 o 
  10   5   1       35.69      167.81     61.63 o 
  11   5   1      728.77      754.21    172.90 o 
   0   6   1      881.35      801.02     54.00 o 
   1   6   1     4900.78     4744.65    124.07 o 
   2   6   1      151.19       77.89     15.21 o 
   3   6   1      130.74      282.56     34.44 o 
   4   6   1     4211.32     4138.13    130.73 o 
   5   6   1     1442.29     1398.60    191.58 o 
   6   6   1      158.33      226.94     44.14 o 
   7   6   1       86.62      141.93     43.19 o 
   8   6   1     1816.09     1996.94    245.12 o 
   9   6   1       86.25      162.69     52.82 o 
  10   6   1       34.14      245.00     72.01 o 
  11   6   1      125.18      229.84     68.14 o 
   1   7   1     2554.07     2334.45    100.50 o 
   2   7   1       27.31       65.15     13.38 o 
   3   7   1    15017.29    15029.03    468.36 o 
   4   7   1      270.34      304.30     60.49 o 
   5   7   1     5076.66     4774.92    151.14 o 
   6   7   1     2298.81     2017.65    113.86 o 
   7   7   1     3960.59     3690.96    193.09 o 
   8   7   1        3.06       94.94     49.19 o 
   9   7   1     2522.32     1849.82    146.90 o 
  10   7   1       25.97      107.42     60.97 o 
  11   7   1     1395.67     1537.48    131.87 o 
   0   8   1     5565.62     5434.35    124.98 o 
   1   8   1     5147.49     5704.74    177.12 o 
   2   8   1     6373.93     6118.97    131.91 o 
   3   8   1      326.88      294.61     55.36 o 
   4   8   1     2978.88     2824.56    156.95 o 
   5   8   1      426.20      355.27     62.85 o 
   6   8   1     2751.46     2731.81    202.87 o 
   7   8   1       76.57      179.25     46.19 o 
   8   8   1     4175.79     4314.17    320.90 o 
   9   8   1        0.76      202.22     52.06 o 
  10   8   1      618.32      585.71    147.93 o 
   1   9   1    14139.79    14226.91    287.03 o 
   2   9   1     4587.12     4983.68    117.58 o 
   3   9   1     5003.49     4734.58    107.63 o 
   4   9   1        0.89       47.12     49.21 o 
   5   9   1     2352.53     2241.83    126.68 o 
   6   9   1       57.01       89.17     42.09 o 
   7   9   1     4555.23     4111.67    210.65 o 
   8   9   1      188.74      197.97     54.91 o 
   9   9   1     1556.65     1334.54    153.18 o 
  10   9   1        4.54      133.07     47.02 o 
   0  10   1    22592.27    23481.13    448.86 o 
   1  10   1       83.96      133.60     15.98 o 
   2  10   1    17014.64    16492.71    360.23 o 
   3  10   1      234.01      228.21     52.37 o 
   4  10   1    10793.04     9427.42    283.08 o 
   5  10   1      174.03      175.73     58.03 o 
   6  10   1     5402.66     5418.06    252.89 o 
   7  10   1      255.47      346.01     60.87 o 
   8  10   1     4128.59     4328.06    245.77 o 
   9  10   1       26.93      108.27     44.97 o 
  10  10   1     3176.65     3105.78    289.60 o 
   1  11   1     9436.96    10266.84    215.76 o 
   2  11   1       63.52       95.31     22.81 o 
   3  11   1     8362.21     8332.36    168.82 o 
   4  11   1      315.44      395.40     70.73 o 
   5  11   1     2207.02     1954.02    202.69 o 
   6  11   1      141.99      169.95     70.64 o 
   7  11   1     2828.62     2666.17    345.05 o 
   8  11   1        1.02      110.47     45.28 o 
   9  11   1     2017.42     2284.53    195.77 o 
  10  11   1      217.25      199.18     74.52 o 
   0  12   1    20930.07    20399.16    383.17 o 
   1  12   1       16.02       37.23     17.65 o 
   2  12   1    29407.44    29856.15    487.36 o 
   3  12   1       53.38       81.21     14.45 o 
   4  12   1     9420.09     9820.87    317.27 o 
   5  12   1      190.28      320.29     95.85 o 
   6  12   1    10002.23     9547.79    697.14 o 
   7  12   1        0.14      142.34     41.89 o 
   8  12   1     5676.66     6512.71    245.60 o 
   9  12   1       15.54      133.60     58.64 o 
  10  12   1     2672.89     2421.79    349.11 o 
   1  13   1    10028.04    10261.34    233.22 o 
   2  13   1      316.34      313.99     36.62 o 
   3  13   1     6755.99     6555.14    222.26 o 
   4  13   1      231.99      219.77     34.03 o 
   5  13   1     5384.78     5180.70    291.89 o 
   6  13   1      127.35      183.15     58.06 o 
   7  13   1     2189.36     2236.59    209.74 o 
   8  13   1      122.03      241.38     77.95 o 
   9  13   1     1339.24     1584.54    201.06 o 
   0  14   1    23942.71    25301.94    711.36 o 
   1  14   1       68.68       75.34     28.26 o 
   2  14   1    17678.74    18018.26    480.72 o 
   3  14   1       71.71       83.95     31.35 o 
   4  14   1     9462.45     9384.68    280.47 o 
   5  14   1      522.01      543.34     56.19 o 
   6  14   1    13198.36    13157.53    399.68 o 
   7  14   1       71.01       69.60     41.58 o 
   8  14   1     3221.29     3598.91    359.68 o 
   9  14   1      101.07       48.71     56.32 o 
   1  15   1     9587.35     9621.92    340.25 o 
   2  15   1      901.48      958.75    155.67 o 
   3  15   1     6803.74     6281.18    289.88 o 
   4  15   1     1156.99      884.04    125.85 o 
   5  15   1     5296.61     5015.67    145.76 o 
   6  15   1        0.74      131.33     58.16 o 
   7  15   1     4075.95     3673.82    171.00 o 
   8  15   1       44.61      107.86     55.86 o 
   9  15   1     2664.36     2515.75    323.98 o 
   0  16   1     4519.09     4179.84    510.11 o 
   1  16   1      528.47      377.91     71.51 o 
   2  16   1    15380.26    15416.88    555.02 o 
   3  16   1     1141.81     1218.85    113.34 o 
   4  16   1     9503.66     9020.22    307.36 o 
   5  16   1      701.23      634.27     70.33 o 
   6  16   1     7294.15     7737.23    558.66 o 
   7  16   1       78.35      108.97     72.80 o 
   8  16   1     3796.63     3804.56    247.18 o 
   9  16   1       20.75      200.69     99.84 o 
   1  17   1     8386.43     8565.16    650.86 o 
   2  17   1      702.74      842.90     78.34 o 
   3  17   1     7906.50     8621.07    401.43 o 
   4  17   1       24.98       74.68     49.64 o 
   5  17   1    11307.10    10957.73    628.00 o 
   6  17   1       71.39      143.98     56.86 o 
   7  17   1     4247.63     4401.25    358.51 o 
   8  17   1      148.77       29.83     49.66 o 
   0  18   1     9925.87     9513.74    611.85 o 
   1  18   1      263.80      142.41     52.30 o 
   2  18   1     6159.96     6332.29    601.77 o 
   3  18   1       83.45       76.67     32.26 o 
   4  18   1     6258.22     5895.77    254.76 o 
   5  18   1      118.14      208.54    182.69 o 
   6  18   1     8589.43     8795.42    345.12 o 
   7  18   1      224.84      236.22     57.76 o 
   8  18   1     1848.44     1750.90    158.79 o 
   1  19   1    10747.73    10892.31    344.18 o 
   2  19   1      141.91      173.01     49.93 o 
   3  19   1    11246.10    11017.31    412.43 o 
   4  19   1       69.47      101.68     68.59 o 
   5  19   1     9537.74    11020.62    514.24 o 
   6  19   1       52.95      102.81     48.39 o 
   7  19   1     4945.41     4783.13    431.68 o 
   0  20   1     5831.21     6215.19    823.66 o 
   1  20   1      237.98      254.41    121.75 o 
   2  20   1     6501.20     7205.45    383.64 o 
   3  20   1       59.71       95.91     39.81 o 
   4  20   1     5889.16     6277.02    279.22 o 
   5  20   1       18.34      107.35     59.44 o 
   6  20   1     3321.66     3345.28    333.51 o 
   7  20   1        0.16      163.78     54.07 o 
   1  21   1    12896.46    14223.17    334.71 o 
   2  21   1       95.02      217.06     72.15 o 
   3  21   1     8343.94     9379.21    687.27 o 
   4  21   1      181.58      137.79     70.61 o 
   5  21   1     8185.66     8829.67    288.39 o 
   6  21   1      200.35      265.51     79.63 o 
   0  22   1     7656.14     7297.31   1106.73 o 
   1  22   1       13.07      303.01    104.77 o 
   2  22   1     4879.21     4901.72    460.59 o 
   3  22   1       58.49      119.87     73.55 o 
   4  22   1     5821.49     7621.64    806.72 o 
   5  22   1        2.01       72.99     63.27 o 
   1  23   1     8248.40     9536.17    587.32 o 
   2  23   1        1.54      178.46     98.70 o 
   3  23   1     7248.31     6601.87    740.55 o 
   4  23   1        2.32      182.94    104.12 o 
   0  24   1     8423.54     7969.76   1105.40 o 
   1  24   1      280.21      361.47     81.41 o 
   2  24   1     3245.33     3634.33    525.82 o 
   3  24   1       84.54      189.71     69.90 o 
   1  25   1     5286.43     5060.01    612.27 o 
   2  25   1      389.49      424.27     96.26 o 
   0   0   2    33247.67    35880.78    685.69 o 
   1   0   2    13899.78    15682.63    269.61 o 
   2   0   2     9893.06     9919.51    159.42 o 
   3   0   2      575.74      717.55     74.38 o 
   4   0   2    57339.21    56579.74   1488.03 o 
   5   0   2     1206.05     1147.65     91.47 o 
   6   0   2    39834.31    41893.44   2112.66 o 
   7   0   2     2697.19     2397.16    242.41 o 
   8   0   2    17239.18    17031.45    829.92 o 
   9   0   2       40.50      166.13     55.46 o 
  10   0   2     6229.70     7398.16    404.51 o 
  11   0   2       78.92      114.85     59.65 o 
   1   1   2    11377.70    12273.23    170.57 o 
   2   1   2      182.81      275.40     20.18 o 
   3   1   2    23755.01    23235.14    293.20 o 
   4   1   2     1032.97     1201.77     58.40 o 
   5   1   2    16261.03    16537.58    375.93 o 
   6   1   2     2622.54     2462.17    254.75 o 
   7   1   2    10350.99    10502.21    450.79 o 
   8   1   2      229.65      163.83     87.04 o 
   9   1   2     3863.32     4159.00    369.72 o 
  10   1   2       23.57       73.22     39.32 o 
  11   1   2     1719.36     1836.61    315.59 o 
   0   2   2    75835.26    72550.83   1284.03 o 
   1   2   2     3403.42     3677.88     86.95 o 
   2   2   2    88513.94    88114.57   1016.77 o 
   3   2   2        7.59       90.90     26.66 o 
   4   2   2    39943.21    40282.01    645.27 o 
   5   2   2     1187.93      951.04     65.88 o 
   6   2   2    13573.29    13906.74    431.44 o 
   7   2   2     1654.48     1476.49    112.39 o 
   8   2   2    14116.81    13923.20    507.88 o 
   9   2   2      356.45      216.15     55.32 o 
  10   2   2     4747.83     5322.15    586.93 o 
  11   2   2       54.24      153.09     62.13 o 
   1   3   2    33885.33    35271.94    414.74 o 
   2   3   2       36.96       80.04     11.86 o 
   3   3   2    26807.05    26247.79    313.31 o 
   4   3   2      851.83      984.69     51.13 o 
   5   3   2    12494.93    11213.05    910.02 o 
   6   3   2      282.93      261.36     92.73 o 
   7   3   2     9244.20     9196.86    320.78 o 
   8   3   2      255.24      185.20     50.47 o 
   9   3   2     6282.30     6128.49    391.27 o 
  10   3   2        9.40      173.89     60.02 o 
  11   3   2     3100.12     3279.63    178.13 o 
   0   4   2    63012.02    62197.56    511.16 o 
   1   4   2        0.45       54.39     12.18 o 
   2   4   2    27817.42    27988.34    213.64 o 
   3   4   2       24.66       39.19     12.68 o 
   4   4   2    21810.64    21765.07    451.64 o 
   5   4   2      433.79      570.31     48.51 o 
   6   4   2    13066.91    12923.17    443.42 o 
   7   4   2      129.36      215.25     79.99 o 
   8   4   2     7428.63     8090.52    343.28 o 
   9   4   2       73.41      319.67     73.68 o 
  10   4   2     5705.00     6141.37    371.01 o 
  11   4   2       27.82      302.67     72.79 o 
   1   5   2    58404.52    59452.95    376.25 o 
   2   5   2      288.09      263.48     24.52 o 
   3   5   2    35318.24    33933.02    401.58 o 
   4   5   2      484.89      424.15     52.09 o 
   5   5   2    15134.09    14427.47    491.60 o 
   6   5   2      439.55      418.43     56.55 o 
   7   5   2     8617.19     8644.36    360.12 o 
   8   5   2      153.96      311.76     63.82 o 
   9   5   2     4639.23     4428.33    302.74 o 
  10   5   2        8.17      160.77     71.25 o 
  11   5   2     3955.51     3344.73    242.76 o 
   0   6   2    24211.54    24850.89    363.35 o 
   1   6   2        9.63       60.82     12.49 o 
   2   6   2    29744.37    29895.74    503.47 o 
   3   6   2      726.99      870.30     40.24 o 
   4   6   2    13851.78    13664.74    283.59 o 
   5   6   2       21.81      105.80     36.29 o 
   6   6   2     9033.56     8671.80    525.63 o 
   7   6   2      512.42      496.10    127.44 o 
   8   6   2     4399.42     4544.78    215.92 o 
   9   6   2       55.16      322.80    104.39 o 
  10   6   2     2047.67     1778.23    171.37 o 
  11   6   2       39.39      160.53     58.98 o 
   1   7   2    42487.08    44361.84    466.53 o 
   2   7   2     1308.77     1329.63     84.63 o 
   3   7   2    28555.85    27926.46    486.87 o 
   4   7   2       50.71       49.86     22.96 o 
   5   7   2    21422.69    21572.81    345.54 o 
   6   7   2      605.17      562.45     70.05 o 
   7   7   2    11831.23    11559.28    336.32 o 
   8   7   2       50.56      170.92     73.89 o 
   9   7   2     7949.05     8174.61    344.36 o 
  10   7   2        0.01      231.11    113.07 o 
  11   7   2     3145.72     2616.90    277.09 o 
   0   8   2     9576.61     9353.61    206.43 o 
   1   8   2     5237.51     5838.48    121.27 o 
   2   8   2    11057.15    11089.83    220.05 o 
   3   8   2     2190.76     2076.94    145.77 o 
   4   8   2     4373.90     4009.66    175.70 o 
   5   8   2      122.56      148.71     32.19 o 
   6   8   2     5292.18     5160.57    233.18 o 
   7   8   2      400.31      367.55     76.06 o 
   8   8   2     3620.21     3549.54    182.09 o 
   9   8   2      249.67      230.16     70.50 o 
  10   8   2     3053.50     3000.89    225.33 o 
   1   9   2    18608.45    18880.79    297.51 o 
   2   9   2       45.33       82.83     20.34 o 
   3   9   2    18612.06    17897.94    427.90 o 
   4   9   2     2170.05     2147.22    159.30 o 
   5   9   2    14328.19    13781.58    450.31 o 
   6   9   2       13.38      107.08     51.80 o 
   7   9   2    12953.18    12839.88    480.64 o 
   8   9   2        9.01      146.72     73.16 o 
   9   9   2     6404.22     6787.87    286.34 o 
  10   9   2       22.49      181.29     79.99 o 
   0  10   2     4539.91     4430.93    182.67 o 
   1  10   2       76.97       75.99     15.04 o 
   2  10   2     6905.67     7140.41    142.67 o 
   3  10   2        0.55       53.12     24.65 o 
   4  10   2     5866.46     5760.24    203.04 o 
   5  10   2     1478.50     1275.94     96.21 o 
   6  10   2     8659.29     8893.67    484.28 o 
   7  10   2      240.63      214.29     58.74 o 
   8  10   2     2099.32     1941.46    165.53 o 
   9  10   2      581.17      546.68     80.22 o 
  10  10   2     1163.97     1322.08    173.00 o 
   1  11   2    18627.34    19351.14    453.28 o 
   2  11   2       10.99       67.45     18.61 o 
   3  11   2    11372.99    11397.08    350.47 o 
   4  11   2      451.34      372.80     56.38 o 
   5  11   2    12110.78    12507.89    437.63 o 
   6  11   2      101.99       89.80     22.96 o 
   7  11   2     4016.42     3968.17    246.77 o 
   8  11   2      405.58      426.51     77.14 o 
   9  11   2     2543.95     2756.93    242.00 o 
  10  11   2        0.06      161.47     73.48 o 
   0  12   2     5791.58     5870.85    225.26 o 
   1  12   2       97.94       83.82     18.55 o 
   2  12   2     8495.15     8662.83    370.40 o 
   3  12   2      223.91      309.44     60.34 o 
   4  12   2     4152.64     4425.79    337.66 o 
   5  12   2      379.04      630.00    126.01 o 
   6  12   2     2933.12     2878.10    198.62 o 
   7  12   2        3.36      135.33     54.91 o 
   8  12   2     1845.83     1463.77    177.06 o 
   9  12   2       60.87      166.11     81.00 o 
  10  12   2     1896.75     1458.68    152.43 o 
   1  13   2     5450.92     5616.70    220.62 o 
   2  13   2      598.23      564.55     87.73 o 
   3  13   2     5355.70     5898.77    345.46 o 
   4  13   2        8.13      100.60     41.84 o 
   5  13   2     2241.08     1970.60    152.62 o 
   6  13   2       66.68      179.31     49.63 o 
   7  13   2     2378.21     2363.44    141.58 o 
   8  13   2       14.03      134.10     57.05 o 
   9  13   2     2065.03     2132.32    200.76 o 
   0  14   2    14672.50    13600.94    425.09 o 
   1  14   2      249.84      199.77     31.94 o 
   2  14   2     8878.09     8794.20    409.33 o 
   3  14   2      150.89       93.02     36.97 o 
   4  14   2     4543.15     4805.78    265.40 o 
   5  14   2      163.48      121.77     46.57 o 
   6  14   2     2576.43     2539.49    254.23 o 
   7  14   2      209.60      256.77    113.34 o 
   8  14   2      955.81      939.52    101.49 o 
   9  14   2       98.16      233.69     65.36 o 
   1  15   2     4466.29     4586.23    227.42 o 
   2  15   2     2471.00     2275.44    141.61 o 
   3  15   2     1390.04     1709.73    105.55 o 
   4  15   2       29.65       66.52     30.73 o 
   5  15   2     2175.61     2012.51    176.17 o 
   6  15   2       76.61      214.72     59.83 o 
   7  15   2      234.01      202.65     49.32 o 
   8  15   2        9.79      128.41     65.97 o 
   9  15   2       89.72      231.78     64.81 o 
   0  16   2     1287.05     1788.11    341.98 o 
   1  16   2      797.78      807.28     84.11 o 
   2  16   2     2815.73     2743.68    201.41 o 
   3  16   2      394.52      450.17     61.08 o 
   4  16   2     5359.75     5344.90    241.34 o 
   5  16   2       38.57       67.68     25.35 o 
   6  16   2     3972.33     4054.57    310.02 o 
   7  16   2      133.10      212.39     54.58 o 
   8  16   2     2325.64     1866.12    131.03 o 
   1  17   2       91.29       89.28     34.55 o 
   2  17   2       82.20      117.74     61.37 o 
   3  17   2      535.88      502.35    102.65 o 
   4  17   2      133.10      101.47     28.74 o 
   5  17   2      447.50      471.56     70.63 o 
   6  17   2        6.40       48.15     32.57 o 
   7  17   2      614.11      416.07     86.21 o 
   8  17   2      259.35      362.60     76.06 o 
   0  18   2     3892.79     3666.73    498.73 o 
   1  18   2       80.80       83.41     30.85 o 
   2  18   2     1373.47     1372.06    119.49 o 
   3  18   2      443.79      330.45     59.47 o 
   4  18   2     2013.73     1699.65    177.48 o 
   5  18   2        4.02       93.37     34.97 o 
   6  18   2      764.15      775.12     98.24 o 
   7  18   2       80.48      155.89     53.12 o 
   8  18   2      692.04      517.73     84.57 o 
   1  19   2      242.21      308.74     73.71 o 
   2  19   2       19.38       80.50     44.21 o 
   3  19   2        3.20       84.65     51.84 o 
   4  19   2      312.27      181.40     56.63 o 
   5  19   2      154.14      111.05     38.48 o 
   6  19   2        3.70       91.24     53.78 o 
   7  19   2       85.62      140.43     71.62 o 
   0  20   2      131.26      246.23    209.46 o 
   1  20   2       43.51      197.61     61.17 o 
   2  20   2       71.44       92.18     32.02 o 
   3  20   2      669.26      561.26    146.29 o 
   4  20   2      235.69      193.27     57.38 o 
   5  20   2       83.81      144.72     68.54 o 
   6  20   2      111.14      251.18     72.53 o 
   7  20   2       47.32       83.09     62.64 o 
   1  21   2       46.03       58.92     54.91 o 
   2  21   2      225.29      181.90     58.11 o 
   3  21   2       34.48       75.32     42.27 o 
   4  21   2       10.79      224.02     57.67 o 
   5  21   2       45.03      178.56     55.98 o 
   6  21   2       45.26       75.54     56.83 o 
   0  22   2      121.81       97.13     75.87 o 
   1  22   2       11.13      116.52     38.40 o 
   2  22   2       16.78       94.40     43.46 o 
   3  22   2       63.20      145.23     81.20 o 
   4  22   2        3.37      186.47    138.08 o 
   5  22   2       53.28      155.76     75.53 o 
   1  23   2       92.01      284.26     71.34 o 
   2  23   2      206.25      154.34     44.98 o 
   3  23   2       35.73      122.61     82.30 o 
   4  23   2      173.81      347.72    173.13 o 
   0  24   2      103.46      142.32    101.23 o 
   1  24   2       24.59      151.52     54.78 o 
   2  24   2      122.14      111.40     51.38 o 
   3  24   2        7.12       99.32     57.16 o 
   1  25   2       43.78       81.62     59.65 o 
   1   1   3     2107.17     2539.62    101.87 o 
   2   1   3       66.67      108.15     11.00 o 
   3   1   3       71.79      170.51     21.56 o 
   4   1   3     6256.11     6846.97    156.41 o 
   5   1   3      499.36      468.93     33.15 o 
   6   1   3       88.24       95.87     35.94 o 
   7   1   3      364.46      320.32    109.42 o 
   8   1   3      240.10      184.11     50.84 o 
   9   1   3      722.17      563.06    117.55 o 
  10   1   3        3.95       78.96    109.41 o 
  11   1   3      256.20      241.51     84.06 o 
   0   2   3       72.99       89.47     32.67 o 
   1   2   3     2761.04     2802.99     76.21 o 
   2   2   3     1311.45     1396.61     37.53 o 
   3   2   3      533.05      520.69     45.44 o 
   4   2   3     1074.61     1051.45     64.39 o 
   5   2   3       21.61       20.27     20.61 o 
   6   2   3      278.84      344.44     43.81 o 
   7   2   3      307.96      440.19    107.65 o 
   8   2   3       31.94       57.56     34.20 o 
   9   2   3        8.82       84.84     34.64 o 
  10   2   3      666.46      449.46     78.53 o 
  11   2   3       47.65       48.94     64.40 o 
   1   3   3     9630.38     9711.15    184.49 o 
   2   3   3       14.46       47.63     15.39 o 
   3   3   3      251.47      240.24     22.15 o 
   4   3   3     2238.74     2749.52    132.70 o 
   5   3   3     3588.71     3602.31    122.27 o 
   6   3   3        7.92       55.71     24.53 o 
   7   3   3     1008.17      890.74     85.11 o 
   8   3   3       13.83      146.21     58.93 o 
   9   3   3     2043.12     1872.94    251.77 o 
  10   3   3      168.19      164.55     94.77 o 
  11   3   3     1158.94      868.93    116.73 o 
   0   4   3     4867.13     4695.24    105.11 o 
   1   4   3     2766.42     3031.35     56.13 o 
   2   4   3      313.33      433.50     47.81 o 
   3   4   3     3092.90     3449.18    109.76 o 
   4   4   3      302.75      214.91     34.19 o 
   5   4   3     1254.89     1102.85    112.91 o 
   6   4   3      197.85      208.99     69.18 o 
   7   4   3        5.18      104.79     37.28 o 
   8   4   3       28.28      164.81     48.29 o 
   9   4   3       46.31      114.90     46.12 o 
  10   4   3      121.76      178.36     57.98 o 
  11   4   3      220.76       56.11     54.64 o 
   1   5   3    12096.97    12755.91    213.13 o 
   2   5   3       22.37       49.64     13.12 o 
   3   5   3     6165.30     6175.17    144.82 o 
   4   5   3        4.02       35.72     19.11 o 
   5   5   3     5920.55     5907.98    264.43 o 
   6   5   3      119.12      149.80     36.10 o 
   7   5   3     2211.14     2351.34    223.49 o 
   8   5   3      267.11      439.32     86.36 o 
   9   5   3     2635.62     2768.20    199.30 o 
  10   5   3       32.47       56.93     37.58 o 
  11   5   3     1036.22      784.48    104.48 o 
   0   6   3    14928.78    14693.90    276.17 o 
   1   6   3     1566.28     1717.47     63.34 o 
   2   6   3      748.81      789.26     64.36 o 
   3   6   3     3225.72     3197.23    124.24 o 
   4   6   3     1465.90     1528.57    109.85 o 
   5   6   3      199.19      239.24     36.85 o 
   6   6   3      875.18      866.64     86.37 o 
   7   6   3       47.06      186.53     44.28 o 
   8   6   3      206.97      219.45     57.31 o 
   9   6   3      317.85      308.49     56.57 o 
  10   6   3      916.19      688.77    158.49 o 
   1   7   3    33111.73    35596.12    419.51 o 
   2   7   3      298.63      282.26     24.27 o 
   3   7   3     5597.94     5300.95    184.06 o 
   4   7   3        7.73       58.36     23.73 o 
   5   7   3     7424.31     7389.17    232.63 o 
   6   7   3       93.91      129.13     31.63 o 
   7   7   3     1985.83     2425.92    340.69 o 
   8   7   3       90.08      127.97     42.11 o 
   9   7   3     1823.61     1806.60    170.86 o 
  10   7   3       32.36      233.44     65.90 o 
   0   8   3    12540.64    12444.24    479.27 o 
   1   8   3     1780.74     2040.24     82.39 o 
   2   8   3    10130.76    10066.49    235.56 o 
   3   8   3      340.67      309.99     31.59 o 
   4   8   3     8857.32     8171.39    301.68 o 
   5   8   3        5.90       69.93     18.89 o 
   6   8   3     3906.95     3447.41    216.49 o 
   7   8   3       14.91       34.05     39.18 o 
   8   8   3      964.16      800.54     77.60 o 
   9   8   3       47.84      115.10     43.69 o 
  10   8   3      780.44      964.96    234.82 o 
   1   9   3     3324.20     3106.07     92.79 o 
   2   9   3      553.18      604.28     53.00 o 
   3   9   3     7650.33     8581.76    234.72 o 
   4   9   3      243.47      238.98     74.82 o 
   5   9   3    10476.78    10754.27    320.96 o 
   6   9   3       29.10       60.66     28.22 o 
   7   9   3     2528.73     2231.58    134.32 o 
   8   9   3      117.27      241.13     60.09 o 
   9   9   3     1065.85      990.43    150.63 o 
  10   9   3        6.91       70.49     85.01 o 
   0  10   3    13732.72    13317.55    347.35 o 
   1  10   3      169.86      238.85     21.93 o 
   2  10   3     5629.80     5329.31    159.18 o 
   3  10   3      152.55      127.09     37.06 o 
   4  10   3    12493.81    12167.62    433.78 o 
   5  10   3      426.21      274.83     47.56 o 
   6  10   3     9627.63     9802.57    365.48 o 
   7  10   3        0.62      295.32     72.94 o 
   8  10   3     2562.48     2830.70    220.58 o 
   9  10   3      217.54      184.88     50.09 o 
  10  10   3     1861.24     1777.77    182.53 o 
   1  11   3     3300.14     3449.41    143.85 o 
   2  11   3      126.39       99.70     24.26 o 
   3  11   3     5420.09     5298.33    203.30 o 
   4  11   3      274.87      356.35     55.57 o 
   5  11   3     5255.15     5581.66    293.66 o 
   6  11   3      233.97      225.13     51.26 o 
   7  11   3     1704.31     1714.03    136.97 o 
   8  11   3      560.29      306.66     73.89 o 
   9  11   3     1480.99     1282.15    156.46 o 
  10  11   3       21.22      107.87     58.84 o 
   0  12   3     7446.35     7906.25    243.64 o 
   1  12   3      144.32      150.34     22.45 o 
   2  12   3    13692.02    13890.55    372.58 o 
   3  12   3      347.71      335.73     47.84 o 
   4  12   3    12782.45    14112.85    576.79 o 
   5  12   3      570.96      572.79     77.69 o 
   6  12   3     7630.74     6678.90    381.78 o 
   7  12   3      172.47      170.20     46.50 o 
   8  12   3     6148.60     5962.44    304.71 o 
   9  12   3       22.09      146.31     60.71 o 
   1  13   3     4076.90     4030.78    247.98 o 
   2  13   3       16.72       44.08     27.43 o 
   3  13   3     3530.65     3555.76    324.38 o 
   4  13   3        1.64       68.31     39.05 o 
   5  13   3     4175.80     4180.52    307.80 o 
   6  13   3       28.48      157.37     51.52 o 
   7  13   3     3739.85     3597.44    338.24 o 
   8  13   3       18.64      191.00     58.17 o 
   9  13   3     1751.09     1660.79    245.77 o 
   0  14   3    12646.75    13356.83    502.13 o 
   1  14   3       33.71       43.38     14.16 o 
   2  14   3    12378.01    12330.64    353.15 o 
   3  14   3      356.44      308.96     47.82 o 
   4  14   3    13149.35    13568.44    379.31 o 
   5  14   3      119.07      104.31     54.91 o 
   6  14   3     8927.57     9193.24    498.92 o 
   7  14   3      619.18      456.41     71.47 o 
   8  14   3     4672.78     5369.79    274.14 o 
   9  14   3       29.74      160.80     86.90 o 
   1  15   3     6670.41     6635.25    249.56 o 
   2  15   3      550.33      607.06     68.41 o 
   3  15   3    11168.55    10871.83    324.64 o 
   4  15   3      248.75      220.09     38.85 o 
   5  15   3     5509.09     5698.52    198.14 o 
   6  15   3      112.56      130.30     65.22 o 
   7  15   3     3954.13     3679.77    236.04 o 
   8  15   3      116.79       95.06     65.16 o 
   9  15   3     1796.51     1898.15    171.21 o 
   0  16   3    15708.12    15164.37    396.77 o 
   1  16   3     2714.52     2388.78    213.05 o 
   2  16   3    16355.25    16795.77    510.97 o 
   3  16   3        4.43      121.01     32.32 o 
   4  16   3     8131.54     8035.20    328.60 o 
   5  16   3       92.24       74.17     43.30 o 
   6  16   3     5476.67     4694.42    269.30 o 
   7  16   3        1.06       43.14     38.32 o 
   8  16   3     5262.72     5550.08    522.51 o 
   1  17   3    17738.32    19104.55    706.06 o 
   2  17   3       42.40       41.25     45.75 o 
   3  17   3     9964.41    10306.94    495.20 o 
   4  17   3      132.46      156.32     43.75 o 
   5  17   3     4170.22     4166.19    174.33 o 
   6  17   3       97.50      169.75     48.00 o 
   7  17   3     4183.99     3830.85    406.30 o 
   8  17   3        0.75      168.51     64.70 o 
   0  18   3    12034.77    11857.51    830.18 o 
   1  18   3       37.54      107.05     33.07 o 
   2  18   3    10237.30    11250.30    456.96 o 
   3  18   3      296.03       59.84     42.84 o 
   4  18   3     5062.56     5491.68    311.72 o 
   5  18   3       67.03      150.69     36.88 o 
   6  18   3     2952.65     2985.26    333.59 o 
   7  18   3      186.39      246.26     73.38 o 
   1  19   3    12770.48    12997.65    304.02 o 
   2  19   3      140.51      168.85     49.48 o 
   3  19   3    10194.33    10655.15    760.90 o 
   4  19   3        0.36      104.37     39.79 o 
   5  19   3     4737.02     4771.82    270.13 o 
   6  19   3        6.98      135.08     52.70 o 
   7  19   3     6100.66     6432.92    355.32 o 
   0  20   3     5550.95     5949.92    666.05 o 
   1  20   3      104.47      110.71     34.10 o 
   2  20   3     6856.03     7660.00    468.15 o 
   3  20   3       15.51       77.53     53.28 o 
   4  20   3     4094.10     4591.58    269.35 o 
   5  20   3       14.69      109.49     49.89 o 
   6  20   3     2834.09     2955.06    444.56 o 
   1  21   3     7680.27     6784.80    529.55 o 
   2  21   3       65.65       89.56     36.60 o 
   3  21   3     8288.84     8889.05    260.71 o 
   4  21   3       27.74       90.00     46.57 o 
   5  21   3     6289.83     5841.89    931.72 o 
   6  21   3        0.20       44.93     46.20 o 
   0  22   3     3592.21     3013.61    469.62 o 
   1  22   3        4.63      174.32     73.08 o 
   2  22   3     3505.47     3455.66    441.19 o 
   3  22   3       76.12       95.06     34.02 o 
   4  22   3     2956.96     2482.41    293.16 o 
   5  22   3       23.86      167.42     83.41 o 
   1  23   3     6229.06     5446.54    581.79 o 
   2  23   3        1.16      104.35     29.99 o 
   3  23   3     6110.94     6008.13    516.15 o 
   4  23   3        1.63      122.54     54.33 o 
   0  24   3     3371.84     3027.70   1166.14 o 
   1  24   3      257.49      152.69     70.67 o 
   2  24   3     4567.12     3777.24    583.43 o 
   3  24   3       87.00       59.15     65.81 o 
   0   0   4    20169.96    20939.73   1447.47 o 
   1   0   4     4508.67     4982.40    119.04 o 
   2   0   4    75158.69    77740.04   1322.07 o 
   3   0   4     5250.16     5937.19    224.81 o 
   4   0   4    32837.21    34805.57    567.69 o 
   5   0   4      221.45      355.58     51.11 o 
   6   0   4    15906.50    15698.43    698.76 o 
   7   0   4     1798.91     1591.92    166.26 o 
   8   0   4     8193.15     8210.28    881.54 o 
   9   0   4      248.20      306.68    292.59 o 
  10   0   4     6452.35     6541.83    282.05 o 
  11   0   4       49.99      136.05     76.55 o 
   1   1   4    10650.25     9918.73    195.12 o 
   2   1   4      291.93       14.32    157.33 o 
   3   1   4    18714.81    19036.37    257.68 o 
   4   1   4      116.05      133.40     28.40 o 
   5   1   4     9360.00     9139.73    162.79 o 
   6   1   4      394.84      417.36     81.94 o 
   7   1   4     9006.21     9621.38    776.85 o 
   8   1   4      148.47      181.06     53.86 o 
   9   1   4     3474.75     3666.13    245.27 o 
  10   1   4        8.63      144.19     56.02 o 
  11   1   4     2050.65     2301.35    391.29 o 
   0   2   4    10520.23     9100.37    234.41 o 
   1   2   4       36.24       59.65     23.94 o 
   2   2   4    45759.94    46578.63    786.24 o 
   3   2   4      152.57      215.92     22.44 o 
   4   2   4    20252.27    20225.97    279.98 o 
   5   2   4      751.11      832.58     63.35 o 
   6   2   4    24890.15    27205.85    771.25 o 
   7   2   4      523.03      674.40     75.70 o 
   8   2   4    12740.74    14545.88    282.70 o 
   9   2   4       85.53      159.52     46.60 o 
  10   2   4     4785.29     5102.42    385.65 o 
   1   3   4    20737.28    21845.72    313.81 o 
   2   3   4       19.11      126.03     24.30 o 
   3   3   4    33506.67    35445.13    533.98 o 
   4   3   4       28.69       53.21     19.58 o 
   5   3   4    13683.65    13766.20    336.89 o 
   6   3   4      127.32      224.16     70.95 o 
   7   3   4     7450.65     7596.78    236.94 o 
   8   3   4      242.44      386.26     63.68 o 
   9   3   4     3879.11     3696.11    323.07 o 
  10   3   4        0.07      161.38     50.47 o 
   0   4   4    38592.82    40116.17    724.77 o 
   1   4   4     1535.62     1832.48     51.39 o 
   2   4   4    39584.52    44707.73    740.25 o 
   3   4   4      142.45      171.86     28.00 o 
   4   4   4    19667.63    20129.97    367.32 o 
   5   4   4       55.64       64.13     20.07 o 
   6   4   4    14348.77    14268.40    500.16 o 
   7   4   4        6.02       41.46     52.47 o 
   8   4   4     7072.04     7549.40    225.08 o 
   9   4   4      147.96      195.74    128.66 o 
  10   4   4     2635.92     2800.51    391.40 o 
   1   5   4    36122.67    37379.25    456.57 o 
   2   5   4        7.01       27.47     13.79 o 
   3   5   4    25175.59    25835.38    328.49 o 
   4   5   4       86.16      100.47     32.00 o 
   5   5   4    14097.84    13695.77    339.44 o 
   6   5   4        6.75       33.06     18.67 o 
   7   5   4    14530.33    14482.48    448.65 o 
   8   5   4        8.32       60.88     40.83 o 
   9   5   4     5727.96     5526.99    284.27 o 
  10   5   4      124.30      217.67     89.35 o 
   0   6   4    20341.42    19888.95    593.06 o 
   1   6   4      346.51      374.94     34.60 o 
   2   6   4    19556.00    20257.26    364.31 o 
   3   6   4       27.90       93.21     20.39 o 
   4   6   4    12491.10    12894.09    469.53 o 
   5   6   4      602.31      466.29     62.66 o 
   6   6   4     4859.10     4641.29    358.01 o 
   7   6   4       71.48      128.43     38.51 o 
   8   6   4     5394.32     6501.03    244.04 o 
   9   6   4       19.97       89.34     67.11 o 
  10   6   4     3073.18     2731.33    282.38 o 
   1   7   4    42984.02    44521.06    830.01 o 
   2   7   4       49.36       81.28     16.37 o 
   3   7   4    16902.76    17583.44    271.21 o 
   4   7   4        8.81       45.37     22.83 o 
   5   7   4    13003.34    13444.16    373.30 o 
   6   7   4      100.15      127.39     48.22 o 
   7   7   4     8350.90     7887.99    430.24 o 
   8   7   4      154.21      248.07     54.64 o 
   9   7   4     6335.43     6213.68    237.72 o 
  10   7   4       48.33      160.35     57.32 o 
   0   8   4    31900.95    34100.93    563.64 o 
   1   8   4       29.45       94.77     16.81 o 
   2   8   4     4766.69     4766.51    152.00 o 
   3   8   4     2624.62     2462.33    232.51 o 
   4   8   4     4583.56     4695.41    197.26 o 
   5   8   4        9.21       33.49     39.79 o 
   6   8   4     4059.58     3984.30    245.85 o 
   7   8   4       44.45       81.63     53.04 o 
   8   8   4     3187.17     3422.81    203.79 o 
   9   8   4      107.54      200.50     71.72 o 
  10   8   4     1900.38     1705.54    271.42 o 
   1   9   4    22671.31    23350.71    289.08 o 
   2   9   4      245.27      273.26     27.72 o 
   3   9   4    18251.21    18630.55    557.71 o 
   4   9   4      478.51      459.50     62.92 o 
   5   9   4     9309.07     9478.69    315.62 o 
   6   9   4        4.71      135.89     35.83 o 
   7   9   4     5629.75     5959.39    209.26 o 
   8   9   4       74.82       94.36     47.21 o 
   9   9   4     5635.61     6354.38    586.91 o 
  10   9   4       32.88      163.62     90.73 o 
   0  10   4    11564.85    11331.49    261.11 o 
   1  10   4      404.71      464.83     32.53 o 
   2  10   4     2471.05     2519.96    153.89 o 
   3  10   4       81.35       90.52     26.94 o 
   4  10   4     5073.67     5008.54    200.21 o 
   5  10   4      524.79      316.38     53.84 o 
   6  10   4     1657.34     1746.23    134.07 o 
   7  10   4      424.93      298.68     76.91 o 
   8  10   4     2600.70     2704.28    182.36 o 
   9  10   4        0.65       77.60     42.92 o 
  10  10   4     2063.93     2378.69    520.15 o 
   1  11   4    10863.32    10508.75    418.03 o 
   2  11   4       19.02       88.29     18.38 o 
   3  11   4     3898.29     3699.22    210.17 o 
   4  11   4        0.77       72.97     28.77 o 
   5  11   4    10936.38    11494.29    422.72 o 
   6  11   4      186.77      159.20     49.62 o 
   7  11   4     5863.04     6676.87    280.73 o 
   8  11   4       27.59       39.97     42.17 o 
   9  11   4     3323.88     3604.18    434.18 o 
   0  12   4     7948.63     7570.33    379.58 o 
   1  12   4      729.27      573.39     54.90 o 
   2  12   4     2808.20     2809.04    144.06 o 
   3  12   4      370.68      385.18     48.28 o 
   4  12   4    10394.78    11427.97    357.12 o 
   5  12   4       16.92       84.15     70.36 o 
   6  12   4     4020.24     4138.01    170.19 o 
   7  12   4        0.01       30.16     40.70 o 
   8  12   4     1490.05     1539.17    183.44 o 
   9  12   4        8.40      214.19     84.75 o 
   1  13   4     5455.48     5591.04    233.51 o 
   2  13   4      112.13      105.79     25.57 o 
   3  13   4     6279.75     6511.97    409.43 o 
   4  13   4      130.71      164.43     72.60 o 
   5  13   4     6031.86     6215.11    566.71 o 
   6  13   4      225.70      221.89     65.66 o 
   7  13   4     1584.31     1483.96    229.36 o 
   8  13   4       47.18       91.05     47.03 o 
   9  13   4      597.45      411.01    104.76 o 
   0  14   4     7179.29     6832.86    373.38 o 
   1  14   4       15.66       64.09     18.64 o 
   2  14   4     2700.04     2798.44    150.72 o 
   3  14   4        0.40        9.83     26.48 o 
   4  14   4     6456.87     7607.83    532.80 o 
   5  14   4      144.86      197.67     52.38 o 
   6  14   4     5330.38     4826.39    201.26 o 
   7  14   4        4.38       54.46     38.01 o 
   8  14   4     1809.37     1746.24    192.79 o 
   9  14   4       87.68      187.84     82.75 o 
   1  15   4      592.02      688.78     68.33 o 
   2  15   4       18.66      124.40     61.47 o 
   3  15   4     1746.20     1777.33    186.34 o 
   4  15   4      553.74      569.89     84.93 o 
   5  15   4     2969.72     2592.21    208.00 o 
   6  15   4        5.35       50.34     43.42 o 
   7  15   4      495.97      455.49    102.09 o 
   8  15   4        0.73      140.70     61.01 o 
   0  16   4     5106.38     4388.72    401.31 o 
   1  16   4      264.81      202.90     28.16 o 
   2  16   4     5387.01     5563.07    267.84 o 
   3  16   4      460.48      308.42     80.00 o 
   4  16   4     4066.17     4006.80    295.14 o 
   5  16   4        0.00       46.43     39.13 o 
   6  16   4     1369.40     1162.02    110.36 o 
   7  16   4       13.32      120.21     52.87 o 
   8  16   4      478.91      949.05    204.27 o 
   1  17   4     1406.65     1538.23    117.75 o 
   2  17   4      416.48      422.77     44.19 o 
   3  17   4      156.73      287.54     52.94 o 
   4  17   4       50.72      133.52     48.22 o 
   5  17   4      150.66      171.66     51.73 o 
   6  17   4        0.02      123.44     35.04 o 
   7  17   4       89.06      171.03     61.42 o 
   0  18   4      659.73      503.31    129.04 o 
   1  18   4      207.24      143.32     52.84 o 
   2  18   4     1083.57     1177.49     93.67 o 
   3  18   4        5.22      100.09     31.93 o 
   4  18   4      866.52      920.79    113.91 o 
   5  18   4      152.56       94.57     58.58 o 
   6  18   4     1142.66     1157.27     87.33 o 
   7  18   4        8.35       83.25     77.92 o 
   1  19   4        2.85       76.54     28.71 o 
   2  19   4      227.70      163.36     46.07 o 
   3  19   4       22.23       59.00     34.03 o 
   4  19   4       27.98       99.77     31.92 o 
   5  19   4        2.08      110.30     43.16 o 
   6  19   4        3.03      141.90     51.66 o 
   0  20   4      287.63      173.43    106.35 o 
   1  20   4      150.20      168.70     46.96 o 
   2  20   4      758.75      674.26    103.87 o 
   3  20   4        0.87       66.59     35.29 o 
   4  20   4       26.29      153.44     39.39 o 
   5  20   4       86.19      130.23     47.29 o 
   6  20   4      137.32      246.55     82.97 o 
   1  21   4       10.86      116.78     30.36 o 
   2  21   4       29.16       95.57     42.25 o 
   3  21   4       37.09      116.79     47.05 o 
   4  21   4      134.61      209.62     66.77 o 
   5  21   4        4.65      128.08     46.20 o 
   0  22   4      175.91      178.67    114.59 o 
   1  22   4       87.46      155.55     69.08 o 
   2  22   4        0.56      100.58     39.05 o 
   3  22   4       37.52       36.76     41.30 o 
   4  22   4       59.72       66.10     64.44 o 
   1  23   4       99.95      141.11     54.73 o 
   2  23   4        0.04       71.64     29.95 o 
   3  23   4       15.90      122.58     64.83 o 
   0  24   4      490.10      497.28    100.56 o 
   1  24   4       38.66      263.82    114.25 o 
   1   1   5      594.27      531.03     34.45 o 
   2   1   5      245.79      396.31     24.52 o 
   3   1   5       59.22       42.42     14.27 o 
   4   1   5      276.38      252.74     26.64 o 
   5   1   5     1816.28     1753.08    129.31 o 
   6   1   5      642.98      633.41    113.44 o 
   7   1   5      883.09      747.26     99.77 o 
   8   1   5       19.46      115.54     42.13 o 
   9   1   5        2.34       85.22     42.50 o 
  10   1   5      290.38      275.56     77.32 o 
   0   2   5     1287.98     1801.19    176.14 o 
   1   2   5        7.78       30.88     13.44 o 
   2   2   5      132.56      118.85     17.17 o 
   3   2   5      875.35      926.58     66.26 o 
   4   2   5       93.10       91.71     15.09 o 
   5   2   5      537.06      581.69     94.07 o 
   6   2   5      371.52      306.15     37.23 o 
   7   2   5       63.73       41.56     28.22 o 
   8   2   5      162.93      188.48     46.65 o 
   9   2   5       66.22      178.26     48.20 o 
  10   2   5        2.63      156.43     72.29 o 
   1   3   5     3664.37     3612.57     95.31 o 
   2   3   5     2206.79     2395.90    192.54 o 
   3   3   5     2729.12     2702.97    159.19 o 
   4   3   5     1002.76     1097.27     84.15 o 
   5   3   5     2789.55     2555.93    145.83 o 
   6   3   5      156.87      194.22     66.90 o 
   7   3   5     1191.58     1060.92     96.33 o 
   8   3   5      162.05      137.45     46.82 o 
   9   3   5     1440.37     1060.01    107.51 o 
  10   3   5       54.52      146.94     40.58 o 
   0   4   5      125.22      109.09     41.22 o 
   1   4   5      233.62      293.17     22.52 o 
   2   4   5      846.52      992.44     70.07 o 
   3   4   5      480.43      420.70     65.57 o 
   4   4   5      580.43      619.64     41.01 o 
   5   4   5       45.20       59.26     16.53 o 
   6   4   5      642.43      536.19     79.39 o 
   7   4   5      212.26      216.35     68.87 o 
   8   4   5      140.19      289.10     54.14 o 
   9   4   5      311.27      208.81     53.59 o 
  10   4   5      289.09      162.77    101.68 o 
   1   5   5    10142.44    10478.66    143.03 o 
   2   5   5      131.19      105.03     20.40 o 
   3   5   5     6296.13     6375.94    153.08 o 
   4   5   5     1151.41     1157.85     60.67 o 
   5   5   5     3804.08     3942.91    443.29 o 
   6   5   5      767.36      795.65     89.96 o 
   7   5   5     1271.51     1391.50     92.04 o 
   8   5   5       77.13       92.83     32.35 o 
   9   5   5     1743.48     1584.46    141.52 o 
  10   5   5        0.51      108.00     66.22 o 
   0   6   5     2081.80     2130.42    163.54 o 
   1   6   5       17.48       61.16     12.09 o 
   2   6   5     2777.48     3108.57     87.46 o 
   3   6   5      325.46      317.56     29.33 o 
   4   6   5      674.67      574.53     51.91 o 
   5   6   5       12.09       50.28     26.54 o 
   6   6   5     1716.69     1225.67    114.96 o 
   7   6   5     1188.05     1097.05    101.91 o 
   8   6   5       29.75       59.06     30.23 o 
   9   6   5      122.42       71.27     57.79 o 
  10   6   5      636.90      682.06    154.56 o 
   1   7   5     6424.56     6860.77    160.89 o 
   2   7   5        0.04       47.82      9.99 o 
   3   7   5     2511.96     2667.54    157.67 o 
   4   7   5       57.58      129.50     38.44 o 
   5   7   5     6740.03     6506.27    211.72 o 
   6   7   5      470.03      533.42     99.84 o 
   7   7   5     3167.69     3566.05    209.06 o 
   8   7   5       31.64       86.67     40.41 o 
   9   7   5     1395.15     1435.19    169.57 o 
  10   7   5        9.39       64.38     73.31 o 
   0   8   5     1886.31     1585.70    107.18 o 
   1   8   5      909.16      837.13     56.98 o 
   2   8   5     6490.01     7312.57    185.32 o 
   3   8   5       47.07       90.63     18.51 o 
   4   8   5     3267.28     3401.32    146.35 o 
   5   8   5       18.06       21.78     18.86 o 
   6   8   5     2520.35     2481.72    141.97 o 
   7   8   5      144.98      105.75     60.04 o 
   8   8   5     1266.07      953.22    111.90 o 
   9   8   5       14.54      121.90    163.91 o 
  10   8   5     1488.53     1364.51    174.57 o 
   1   9   5     8315.23     8613.15    242.66 o 
   2   9   5     1038.86      917.66     71.33 o 
   3   9   5     7305.91     7315.07    241.54 o 
   4   9   5       49.09       46.81     22.45 o 
   5   9   5     2449.97     1931.17    112.05 o 
   6   9   5       68.37       51.10     24.98 o 
   7   9   5     1155.76     1537.18    107.20 o 
   8   9   5       38.75       93.41     45.30 o 
   9   9   5     1874.92     1658.23    152.78 o 
   0  10   5    16974.19    17074.98    843.15 o 
   1  10   5      187.45      191.92     28.17 o 
   2  10   5     7659.81     7928.06    213.80 o 
   3  10   5      588.41      613.13     71.20 o 
   4  10   5     6451.27     5998.25    199.34 o 
   5  10   5      167.62      148.34     35.89 o 
   6  10   5     6561.34     6782.53    350.06 o 
   7  10   5      251.36      247.22     55.75 o 
   8  10   5     3336.05     3338.93    302.94 o 
   9  10   5      130.94      188.21     84.59 o 
   1  11   5     3066.70     3064.26    136.79 o 
   2  11   5     1121.37     1179.66     79.64 o 
   3  11   5     3338.63     3369.96    133.09 o 
   4  11   5       44.08      122.67     32.19 o 
   5  11   5     5977.37     6475.67    259.65 o 
   6  11   5      202.17      452.72    109.95 o 
   7  11   5     2722.83     2946.03    280.21 o 
   8  11   5      254.38      240.87     68.55 o 
   9  11   5     1182.08     1339.44    170.03 o 
   0  12   5    10156.06     9188.01    537.93 o 
   1  12   5      443.07      503.63     81.63 o 
   2  12   5    10863.30     9968.82    322.94 o 
   3  12   5      190.63      293.25     42.52 o 
   4  12   5    14672.12    15023.93    660.73 o 
   5  12   5      424.33      514.46    103.91 o 
   6  12   5     6301.23     7763.93    287.56 o 
   7  12   5      317.78      207.02     60.57 o 
   8  12   5     4299.87     4510.68    317.00 o 
   9  12   5       98.97      171.07     79.91 o 
   1  13   5     6549.12     6802.57    230.78 o 
   2  13   5       70.97      125.01     26.72 o 
   3  13   5     5351.54     5343.17    253.99 o 
   4  13   5      127.70       97.96     39.59 o 
   5  13   5     3465.62     3598.34    152.22 o 
   6  13   5       16.58      109.51     43.76 o 
   7  13   5     2892.74     3150.68    291.76 o 
   8  13   5       69.19      172.30     76.02 o 
   0  14   5    16948.54    17980.59    739.06 o 
   1  14   5       50.62       83.39     19.54 o 
   2  14   5    10602.45    11207.77    309.80 o 
   3  14   5       66.37       69.85     32.96 o 
   4  14   5    10937.99    11378.98    612.05 o 
   5  14   5      129.62      163.92     49.48 o 
   6  14   5     4139.92     4176.89    248.18 o 
   7  14   5      190.37      273.54     74.70 o 
   8  14   5     5785.13     6436.76    504.63 o 
   1  15   5     8691.57     9084.78    332.35 o 
   2  15   5       25.93       66.26     30.95 o 
   3  15   5     6763.10     7075.22    278.21 o 
   4  15   5      138.62      152.18     95.85 o 
   5  15   5     2732.63     2994.35    322.67 o 
   6  15   5        3.42       86.75     44.14 o 
   7  15   5     2272.66     2290.16    321.71 o 
   8  15   5      149.89      273.02     93.55 o 
   0  16   5    15538.03    15573.17    359.55 o 
   1  16   5       33.63       97.28     24.54 o 
   2  16   5     7074.43     7748.81    259.50 o 
   3  16   5      409.18      270.45     44.40 o 
   4  16   5     6846.37     7564.34    313.51 o 
   5  16   5        9.50       30.49     42.32 o 
   6  16   5     4144.55     3814.91    245.37 o 
   7  16   5      129.82      549.96    239.44 o 
   1  17   5     7355.76     7930.39    263.84 o 
   2  17   5       71.70      108.66     36.79 o 
   3  17   5     7584.62     7987.79    517.08 o 
   4  17   5      434.45      251.15     53.46 o 
   5  17   5     6104.86     6243.01    252.73 o 
   6  17   5      109.52      177.39     62.29 o 
   7  17   5     4702.19     4181.66    379.89 o 
   0  18   5     5607.41     6062.64    433.85 o 
   1  18   5      186.71      172.04     35.22 o 
   2  18   5     6668.77     7025.26    460.32 o 
   3  18   5       64.52       98.77     38.89 o 
   4  18   5     8075.47     8850.68    518.46 o 
   5  18   5      245.93      203.16     84.08 o 
   6  18   5     2935.07     2963.26    247.34 o 
   1  19   5     9124.17    10233.08    418.96 o 
   2  19   5      238.80      219.75     78.14 o 
   3  19   5     8390.92     8741.42    703.94 o 
   4  19   5        0.25       96.69     43.73 o 
   5  19   5     5026.85     5124.61    297.66 o 
   6  19   5       12.04       91.75     72.28 o 
   0  20   5     4706.08     3777.90    431.39 o 
   1  20   5        5.17       85.20     32.64 o 
   2  20   5     4210.83     4038.00    284.13 o 
   3  20   5        4.37       90.59     39.68 o 
   4  20   5     3282.51     2813.82    327.76 o 
   5  20   5        3.76      104.37     39.18 o 
   1  21   5     7618.01     8062.44    285.80 o 
   2  21   5        1.30      103.59     50.73 o 
   3  21   5     7385.01     7023.14    357.40 o 
   4  21   5       13.96      137.98     34.99 o 
   0  22   5     4711.21     4392.65    606.97 o 
   1  22   5      124.21      139.65     37.91 o 
   2  22   5     5369.83     5604.16    383.98 o 
   3  22   5        4.35       89.98     40.13 o 
   1  23   5     5208.29     5333.28    465.94 o 
   2  23   5       10.98       88.20     44.03 o 
   0   0   6    27293.54    27241.28   1399.09 o 
   1   0   6     1130.31     1399.37    128.48 o 
   2   0   6    42193.86    43226.95    670.93 o 
   3   0   6        7.88       38.07     15.18 o 
   4   0   6    17805.02    18299.20    826.88 o 
   5   0   6      267.70      173.50     89.06 o 
   6   0   6    16564.29    18920.91    731.62 o 
   7   0   6      258.47      223.89     61.36 o 
   8   0   6    10175.85    10678.74    785.73 o 
   9   0   6      770.19      776.80    201.95 o 
  10   0   6     7603.57     9105.60   1632.51 o 
   1   1   6    25143.10    26643.80    401.89 o 
   2   1   6      336.65      359.90     27.15 o 
   3   1   6    11634.02    10623.77    179.75 o 
   4   1   6      237.59      208.98     24.94 o 
   5   1   6     9261.70     9647.88    211.23 o 
   6   1   6      188.99      191.88     32.72 o 
   7   1   6     5068.00     4708.67    269.26 o 
   8   1   6       54.89      109.98     36.68 o 
   9   1   6     4105.84     4662.02    253.57 o 
  10   1   6       39.49      224.96    109.03 o 
   0   2   6    41138.91    46701.30    998.93 o 
   1   2   6        1.77       32.78     18.17 o 
   2   2   6    34486.86    35874.48    533.98 o 
   3   2   6      115.17      108.18     31.62 o 
   4   2   6    15227.12    17477.59    418.91 o 
   5   2   6        5.17       32.84     42.01 o 
   6   2   6    17181.46    18757.07    697.14 o 
   7   2   6      214.25      267.29     64.53 o 
   8   2   6     4861.90     4818.82    242.68 o 
   9   2   6       31.47      138.22     61.18 o 
  10   2   6     4907.25     6872.33   1024.31 o 
   1   3   6    15797.15    16901.11    227.39 o 
   2   3   6      668.15      606.50     73.72 o 
   3   3   6    11104.51    10736.20    177.53 o 
   4   3   6      218.76      230.34     40.64 o 
   5   3   6    12723.63    13056.19    286.65 o 
   6   3   6      545.37      475.09    104.06 o 
   7   3   6     6110.37     6219.57    222.50 o 
   8   3   6       57.45       87.57     47.86 o 
   9   3   6     3694.64     3054.71    447.91 o 
  10   3   6       12.74       74.96     81.89 o 
   0   4   6    13496.91    13306.82    242.85 o 
   1   4   6      356.35      410.85     34.64 o 
   2   4   6    15492.17    16282.66    276.49 o 
   3   4   6      743.34      810.01     73.28 o 
   4   4   6    11642.81    11383.79    339.33 o 
   5   4   6      609.06      493.71     47.62 o 
   6   4   6     9124.29    10167.82    352.31 o 
   7   4   6       11.71       67.68     63.72 o 
   8   4   6     5769.76     6376.51    287.95 o 
   9   4   6       30.92      188.93     93.46 o 
  10   4   6     4615.90     4560.02    407.71 o 
   1   5   6    17741.17    19038.54    457.60 o 
   2   5   6       92.04      121.92     27.98 o 
   3   5   6    15552.35    15796.60    475.31 o 
   4   5   6      488.38      424.00     47.48 o 
   5   5   6     8609.97     9389.82    265.28 o 
   6   5   6      650.57      423.07    150.90 o 
   7   5   6     6217.15     7470.08    480.02 o 
   8   5   6        2.06      177.77    183.04 o 
   9   5   6     5384.45     5366.38    325.34 o 
  10   5   6       68.14      348.94    210.40 o 
   0   6   6    10026.89    10831.73    249.73 o 
   1   6   6       21.89       26.06     14.00 o 
   2   6   6     8891.93     8827.32    346.29 o 
   3   6   6      175.69      235.40     26.22 o 
   4   6   6    11181.97    12163.44    425.49 o 
   5   6   6       63.30       72.65     46.09 o 
   6   6   6     5072.42     5253.23    603.18 o 
   7   6   6      297.69      327.73     59.25 o 
   8   6   6     3930.30     4228.05    402.14 o 
   9   6   6       30.34      178.02     70.89 o 
   1   7   6    14610.84    14701.87    222.24 o 
   2   7   6      375.38      501.87     45.59 o 
   3   7   6    16015.53    16925.54    747.38 o 
   4   7   6      105.21       50.59     32.14 o 
   5   7   6    17365.18    18966.38    376.56 o 
   6   7   6        1.91       41.55     30.85 o 
   7   7   6     9100.95     9876.59    297.48 o 
   8   7   6       24.95       36.63     61.98 o 
   9   7   6     3329.17     2720.40    528.83 o 
   0   8   6     8275.52     7860.78    283.19 o 
   1   8   6       47.95       94.67     21.77 o 
   2   8   6     3748.27     3902.76    133.45 o 
   3   8   6        2.11       84.23     20.45 o 
   4   8   6    10307.12    10495.63    427.46 o 
   5   8   6      178.97      163.67     51.78 o 
   6   8   6     5502.56     4803.00    380.00 o 
   7   8   6      118.67      209.91     86.12 o 
   8   8   6     2732.85     2216.89    266.81 o 
   9   8   6        1.35      124.41    105.48 o 
   1   9   6    12030.23    11835.60    287.33 o 
   2   9   6       78.64      114.20     20.63 o 
   3   9   6    18680.37    19507.32    482.62 o 
   4   9   6     1080.16      957.67    110.41 o 
   5   9   6    11571.54    13169.51    404.37 o 
   6   9   6       37.98       85.47     36.88 o 
   7   9   6     7717.01     7906.24    346.62 o 
   8   9   6        4.82      173.52     69.04 o 
   9   9   6     3266.94     3372.11    341.39 o 
   0  10   6     7120.98     7557.55    685.34 o 
   1  10   6       13.89       47.35     17.21 o 
   2  10   6     6533.83     6727.07    199.07 o 
   3  10   6     1127.76     1158.36     90.97 o 
   4  10   6     8717.22     9030.85    299.53 o 
   5  10   6      218.72      192.07     43.13 o 
   6  10   6     1710.59     1795.21    172.86 o 
   7  10   6       77.90      172.74    208.06 o 
   8  10   6     3329.37     2880.69    463.69 o 
   9  10   6        1.83      116.64    108.97 o 
   1  11   6    14056.24    13801.39    309.06 o 
   2  11   6      277.65      276.25     37.55 o 
   3  11   6     9313.31    10335.92    281.98 o 
   4  11   6        6.88       73.99     33.18 o 
   5  11   6     4360.02     4315.98    351.85 o 
   6  11   6       53.35      194.62     67.14 o 
   7  11   6     3570.59     4004.11    770.65 o 
   8  11   6       57.09       98.27     98.88 o 
   9  11   6     1906.79     1068.07    200.67 o 
   0  12   6     9433.51    11243.08    759.09 o 
   1  12   6      893.89      693.92     59.89 o 
   2  12   6     3381.39     3181.11    124.29 o 
   3  12   6      274.73      230.95     43.49 o 
   4  12   6     3603.13     3182.43    266.21 o 
   5  12   6        9.16      122.06     38.51 o 
   6  12   6     1575.38     1276.45    264.80 o 
   7  12   6       58.59      112.68     65.76 o 
   8  12   6     1937.73     2185.57    162.93 o 
   1  13   6     3060.26     2940.72    155.48 o 
   2  13   6     1462.69     1155.17    123.69 o 
   3  13   6     2813.09     2805.64    196.43 o 
   4  13   6       29.20       67.63     29.59 o 
   5  13   6     1769.97     1711.54    235.77 o 
   6  13   6       49.05       51.76     57.43 o 
   7  13   6     2015.85     2052.48    336.32 o 
   8  13   6      105.25       76.73     62.89 o 
   0  14   6     4794.46     4997.62    429.88 o 
   1  14   6       77.46      111.90     26.08 o 
   2  14   6     4314.24     4144.36    234.01 o 
   3  14   6      219.44      106.37     31.20 o 
   4  14   6     2306.02     2227.90    175.03 o 
   5  14   6      156.35      210.54     55.84 o 
   6  14   6     1096.98     1202.65    156.95 o 
   7  14   6       99.24      181.41    136.79 o 
   8  14   6     1893.63     1799.87    140.70 o 
   1  15   6     1694.84     1727.47    162.72 o 
   2  15   6      213.98      137.91     33.36 o 
   3  15   6     1356.53     1225.55    110.62 o 
   4  15   6       90.36       94.40     30.42 o 
   5  15   6       65.64      108.50     70.95 o 
   6  15   6        0.04      146.61     64.59 o 
   7  15   6      438.95      384.77     85.54 o 
   0  16   6     1786.89     1836.68    177.03 o 
   1  16   6       92.78       91.59     34.24 o 
   2  16   6     2374.25     1963.98    120.63 o 
   3  16   6       72.11       40.11     33.73 o 
   4  16   6     1185.92     1187.34    204.76 o 
   5  16   6       45.16       78.82     43.16 o 
   6  16   6     1716.18     1580.77    194.54 o 
   7  16   6       75.19      219.89     77.57 o 
   1  17   6      273.77      248.39     49.27 o 
   2  17   6       36.70       56.58     38.79 o 
   3  17   6       38.77      127.96     42.58 o 
   4  17   6       37.95      104.70     62.09 o 
   5  17   6      316.88      508.52     80.22 o 
   6  17   6      183.47      206.97     68.20 o 
   0  18   6     1297.48      874.16    264.43 o 
   1  18   6        2.98       84.91     28.23 o 
   2  18   6     2320.02     1829.01    132.56 o 
   3  18   6        0.28       81.68     25.64 o 
   4  18   6      762.45      751.14    112.45 o 
   5  18   6       18.59      135.07     51.01 o 
   6  18   6     1402.42     1098.91    249.46 o 
   1  19   6       92.15      137.72     39.98 o 
   2  19   6       55.15       92.76     26.73 o 
   3  19   6      550.00      453.31     60.67 o 
   4  19   6       39.28      100.05     42.68 o 
   5  19   6      273.84      319.07     70.05 o 
   0  20   6        1.42       99.46     65.51 o 
   1  20   6       45.23      163.79     45.84 o 
   2  20   6      678.65      567.20     71.99 o 
   3  20   6      181.62      192.72     56.45 o 
   4  20   6      144.46      210.78     62.83 o 
   1  21   6      111.59      127.44     42.72 o 
   2  21   6        2.69       60.69     45.14 o 
   3  21   6        9.96      120.88     53.37 o 
   0  22   6       11.78       94.11     46.56 o 
   1  22   6       19.84       95.99     39.26 o 
   2  22   6        3.18      134.66     59.18 o 
   1   1   7     1225.06     1408.18     63.57 o 
   2   1   7       41.31       90.97     16.64 o 
   3   1   7      307.80      322.61     34.99 o 
   4   1   7      113.13      208.61     35.71 o 
   5   1   7      196.53      248.01     48.10 o 
   6   1   7        0.01       30.49     28.89 o 
   7   1   7        8.40       57.48     59.29 o 
   8   1   7       78.82       70.04    124.46 o 
   9   1   7        1.56       77.32    154.99 o 
   0   2   7       36.40       26.68     16.24 o 
   1   2   7      662.15      586.14     43.36 o 
   2   2   7      987.94     1025.71     70.57 o 
   3   2   7       25.16       47.95     19.12 o 
   4   2   7       13.75       63.16     17.49 o 
   5   2   7        7.59       18.53     17.57 o 
   6   2   7       80.48      164.77     63.45 o 
   7   2   7        6.18       76.05     81.02 o 
   8   2   7       27.10      159.99     66.69 o 
   9   2   7      143.98      128.17     86.27 o 
   1   3   7     2553.20     2551.32    121.35 o 
   2   3   7        0.61       76.48     19.19 o 
   3   3   7     6983.89     7549.40    242.68 o 
   4   3   7       98.26       93.22     25.27 o 
   5   3   7     1230.72     1196.60    119.20 o 
   6   3   7        4.25       79.84     60.88 o 
   7   3   7      819.47      756.23    166.99 o 
   8   3   7       86.17      283.67     75.21 o 
   9   3   7      163.17      244.82    110.93 o 
   0   4   7     1577.91     1557.37    180.32 o 
   1   4   7       51.05       80.71     25.41 o 
   2   4   7     3133.96     3233.55    144.76 o 
   3   4   7      806.44      765.33     65.37 o 
   4   4   7      679.64      584.32     58.14 o 
   5   4   7      360.08      309.67     60.46 o 
   6   4   7       90.04      102.53     95.68 o 
   7   4   7       98.82      101.91     65.87 o 
   8   4   7       17.55      227.89     45.27 o 
   9   4   7       23.11      206.37    131.63 o 
   1   5   7     1415.43     1419.92    124.32 o 
   2   5   7      201.39      191.35     26.61 o 
   3   5   7     4642.55     4264.14    285.69 o 
   4   5   7      246.40      228.96     40.54 o 
   5   5   7     3350.92     3935.30    321.09 o 
   6   5   7        5.45      116.41    106.29 o 
   7   5   7     3488.16     3266.76    343.64 o 
   8   5   7       20.70       77.01     42.95 o 
   9   5   7      743.78      627.61    212.75 o 
   0   6   7      493.00      453.06     72.71 o 
   1   6   7      638.72      232.50    143.88 o 
   2   6   7     1263.38     1099.83     87.05 o 
   3   6   7      104.58      177.48     40.18 o 
   4   6   7      255.33      428.91     67.76 o 
   5   6   7      122.82      109.53     38.23 o 
   6   6   7     2452.83     2339.07    307.19 o 
   7   6   7      304.39      203.92    104.52 o 
   8   6   7      773.80      565.06    108.92 o 
   9   6   7        1.42       89.23    123.87 o 
   1   7   7     3096.64     3232.15    136.13 o 
   2   7   7        0.65       59.08     32.89 o 
   3   7   7     5151.00     4828.41    233.36 o 
   4   7   7      263.51      329.46     73.96 o 
   5   7   7     1956.68     2154.52    165.47 o 
   6   7   7        3.74      155.63     62.43 o 
   7   7   7     2694.67     2696.96    157.43 o 
   8   7   7      181.91      134.50     91.17 o 
   9   7   7     1062.07      830.53    168.71 o 
   0   8   7     1146.72     1130.28    136.39 o 
   1   8   7      618.03      521.92     61.85 o 
   2   8   7     5455.33     5472.51    223.38 o 
   3   8   7       91.81       78.09     28.15 o 
   4   8   7     1466.94     1466.40    124.35 o 
   5   8   7        0.01      103.00     35.44 o 
   6   8   7     1896.98     1798.75    168.70 o 
   7   8   7        3.69      159.16     58.35 o 
   8   8   7     2139.59     2161.18    238.41 o 
   9   8   7       12.78      178.39    154.99 o 
   1   9   7     2343.08     2045.10     85.81 o 
   2   9   7        1.03       39.31     31.04 o 
   3   9   7     4100.87     4469.62    246.00 o 
   4   9   7      303.27      237.84     52.87 o 
   5   9   7     1411.13     2027.74    243.71 o 
   6   9   7        5.18      124.13     60.89 o 
   7   9   7     3077.01     2823.28    415.50 o 
   8   9   7       23.74      215.34     74.02 o 
   0  10   7     8716.92     8402.55    279.85 o 
   1  10   7      634.31      476.33     48.36 o 
   2  10   7     9296.35    10065.14    274.65 o 
   3  10   7      347.40      254.37     43.54 o 
   4  10   7     4277.58     4484.55    359.55 o 
   5  10   7        9.88      106.62     57.55 o 
   6  10   7     2352.58     2055.40    497.43 o 
   7  10   7        0.01      123.15     48.79 o 
   8  10   7     2432.82     2102.39    221.11 o 
   1  11   7    12185.94    11813.53    285.73 o 
   2  11   7        2.78       36.71     16.96 o 
   3  11   7     2947.75     2717.94    201.69 o 
   4  11   7        0.59      102.65     37.55 o 
   5  11   7     1243.42     1505.09    201.55 o 
   6  11   7       16.60      226.00     80.15 o 
   7  11   7     1142.79      981.20    256.29 o 
   8  11   7      169.99      186.25    128.03 o 
   0  12   7    20018.70    20719.90    693.33 o 
   1  12   7      177.67      144.48     43.13 o 
   2  12   7    10191.55    10981.43    205.21 o 
   3  12   7      121.22      130.55     40.11 o 
   4  12   7     5827.49     6921.63    538.40 o 
   5  12   7       26.97      121.52     41.10 o 
   6  12   7     3639.84     3625.42    546.25 o 
   7  12   7       62.56       28.65     58.91 o 
   8  12   7     3515.92     3532.01    494.43 o 
   1  13   7     5327.85     5251.33    261.98 o 
   2  13   7       47.33      110.17     33.71 o 
   3  13   7     5129.63     5438.54    276.19 o 
   4  13   7       42.57      152.71     41.77 o 
   5  13   7     2118.05     2110.25    166.26 o 
   6  13   7       40.58      191.49     79.63 o 
   7  13   7     1593.60     2006.16    302.25 o 
   0  14   7    10596.91    10940.52    696.18 o 
   1  14   7      389.91      377.34     72.11 o 
   2  14   7     7469.79     7323.37    255.62 o 
   3  14   7        4.18       64.44     34.72 o 
   4  14   7     8794.63     9362.05    466.66 o 
   5  14   7       34.54      192.98     82.02 o 
   6  14   7     4060.07     5203.20    410.60 o 
   7  14   7       13.33       87.38     67.03 o 
   1  15   7     4115.86     4691.15    277.67 o 
   2  15   7      120.80      129.46     29.76 o 
   3  15   7     3498.69     3389.68    304.29 o 
   4  15   7        5.10       91.67     33.94 o 
   5  15   7     6379.14     7812.76    832.80 o 
   6  15   7       49.06      188.52     81.30 o 
   7  15   7     3115.40     2615.03    233.85 o 
   0  16   7     6874.55     7302.64    651.84 o 
   1  16   7       35.82       96.68     29.99 o 
   2  16   7     3317.86     3352.64    385.24 o 
   3  16   7      157.02      144.11     59.39 o 
   4  16   7     8373.82     8877.42    292.74 o 
   5  16   7       27.66      140.60     53.83 o 
   6  16   7     5679.77     6785.44   1242.01 o 
   1  17   7     5179.12     5109.11    319.76 o 
   2  17   7       10.18       73.69     37.25 o 
   3  17   7     4616.15     4139.31    363.62 o 
   4  17   7       18.10       76.13     70.02 o 
   5  17   7     5394.26     5654.38    386.80 o 
   6  17   7       86.33      169.83     62.09 o 
   0  18   7     4380.85     3848.46    489.98 o 
   1  18   7        7.91       71.55     27.69 o 
   2  18   7     3269.97     3398.47    222.37 o 
   3  18   7       90.28      122.70     53.69 o 
   4  18   7     4903.75     5462.03    572.40 o 
   5  18   7      173.19      218.62     72.22 o 
   1  19   7     5682.03     5985.67    553.76 o 
   2  19   7        0.10      160.01     68.40 o 
   3  19   7     6622.34     7912.94    590.52 o 
   4  19   7        5.47      189.62     67.69 o 
   0  20   7     6615.57     5731.41    943.32 o 
   1  20   7       31.79       72.38     37.74 o 
   2  20   7     4635.96     4351.38    437.02 o 
   3  20   7       30.04       29.10     64.49 o 
   1  21   7     7981.90     7272.79    435.72 o 
   2  21   7        5.66       41.94     49.70 o 
   0   0   8    30204.42    30842.72   1707.09 o 
   1   0   8      819.44      659.31     73.76 o 
   2   0   8    21196.55        2.82      2.82 o 
   3   0   8       40.10       68.77     56.05 o 
   4   0   8    14030.32    14644.49   1006.93 o 
   5   0   8      389.58      411.90    247.04 o 
   6   0   8     9665.21    11488.62    482.80 o 
   7   0   8       10.02      -37.57     73.27 o 
   8   0   8     5117.63     4468.27   1575.21 o 
   9   0   8        0.28      354.12    219.80 o 
   1   1   8    12707.69    13469.72    273.88 o 
   2   1   8       31.11       82.20     31.42 o 
   3   1   8     8187.62     8105.14    204.65 o 
   4   1   8        6.74       28.76     25.47 o 
   5   1   8     7902.84     8263.94    305.73 o 
   6   1   8      485.98      322.92    118.11 o 
   7   1   8     2853.02     3434.91    606.32 o 
   8   1   8       73.64      132.73    161.09 o 
   9   1   8     2701.24     2243.44    496.89 o 
   0   2   8    24571.26    26838.54    916.77 o 
   1   2   8      237.99      190.50     24.47 o 
   2   2   8    12908.31    13209.46    496.94 o 
   3   2   8      552.67      461.84     52.99 o 
   4   2   8    12171.39    12284.39    460.24 o 
   5   2   8      339.70      211.48     43.81 o 
   6   2   8    10226.23    10869.67   1026.66 o 
   7   2   8       53.86      125.54     69.40 o 
   8   2   8     4623.88     4969.25    365.82 o 
   9   2   8       12.01      302.79    115.55 o 
   1   3   8    16848.43    17238.80    462.86 o 
   2   3   8       10.98       83.00     24.46 o 
   3   3   8     5394.75     5857.29    177.71 o 
   4   3   8       10.69       96.11     42.08 o 
   5   3   8     7460.01     6790.99    247.16 o 
   6   3   8       27.46       80.64     32.73 o 
   7   3   8     5638.36     5510.85    711.11 o 
   8   3   8       40.15      268.59    100.80 o 
   9   3   8     3372.05     3274.23    532.12 o 
   0   4   8    11390.79    11113.27    521.29 o 
   1   4   8       19.35       61.11     28.08 o 
   2   4   8    12284.95    12754.62    385.41 o 
   3   4   8      512.09      526.52     91.72 o 
   4   4   8    12078.47    13018.01    357.52 o 
   5   4   8      161.04      166.68     50.71 o 
   6   4   8     7504.65     7541.07    254.08 o 
   7   4   8       78.78      141.25     95.53 o 
   8   4   8     4693.87     5387.84   1207.00 o 
   9   4   8       24.38      234.54    129.62 o 
   1   5   8     7348.89     7098.67    213.05 o 
   2   5   8       33.69      136.80     47.33 o 
   3   5   8    14132.44    14211.83    422.03 o 
   4   5   8      881.57      848.91     80.22 o 
   5   5   8    12842.02    12713.79    541.76 o 
   6   5   8       89.11       77.12     82.12 o 
   7   5   8     5701.01     5933.66    404.93 o 
   8   5   8       23.06       50.21    117.43 o 
   0   6   8     7592.65     7525.76    460.42 o 
   1   6   8      168.14      118.33     33.10 o 
   2   6   8     5707.58     5440.15    236.35 o 
   3   6   8      185.37      141.35     34.46 o 
   4   6   8     7309.31     7733.22    216.20 o 
   5   6   8       37.21      123.05     34.55 o 
   6   6   8     6277.76     6925.79    578.80 o 
   7   6   8        3.18      153.75     98.24 o 
   8   6   8     3192.15     2402.17    550.69 o 
   1   7   8    13205.30    14013.31    344.28 o 
   2   7   8      110.29      122.03     35.95 o 
   3   7   8    11161.69    12350.33    471.94 o 
   4   7   8      493.11      358.38    118.31 o 
   5   7   8     7856.51     8535.74    276.11 o 
   6   7   8      101.69      152.00     68.63 o 
   7   7   8     5317.25     7471.21    951.34 o 
   8   7   8       70.15      228.87    124.16 o 
   0   8   8     6609.03     7168.08    434.12 o 
   1   8   8      256.39      132.17     68.77 o 
   2   8   8     7283.68     7360.31    283.19 o 
   3   8   8      534.88      483.42     61.74 o 
   4   8   8     4983.22     5697.39    214.22 o 
   5   8   8        0.47      110.15     44.89 o 
   6   8   8     1817.26     2294.81    456.54 o 
   7   8   8       34.28      115.20     90.19 o 
   8   8   8     1651.90     1891.35    291.31 o 
   1   9   8    13262.36    13775.83    393.27 o 
   2   9   8      589.48      542.84     62.44 o 
   3   9   8     9343.57    10845.74    235.62 o 
   4   9   8       79.12      134.06     51.79 o 
   5   9   8     4933.62     5108.64    373.65 o 
   6   9   8       10.73      160.14     69.77 o 
   7   9   8     4142.77     4507.55    328.17 o 
   8   9   8       35.30      118.19    115.77 o 
   0  10   8     2665.54     3017.31    183.20 o 
   1  10   8       42.20       53.95     19.24 o 
   2  10   8     5301.91     5472.63    275.05 o 
   3  10   8     1653.42     1501.95    123.05 o 
   4  10   8     3737.76     3860.85    214.64 o 
   5  10   8       96.33       67.92     54.24 o 
   6  10   8     1346.24     1278.92    180.98 o 
   7  10   8      247.19      297.59    112.21 o 
   8  10   8     1798.72     1989.24    682.40 o 
   1  11   8     3602.71     3577.77    133.78 o 
   2  11   8       67.32      104.23     35.78 o 
   3  11   8     8369.29     9562.12    535.66 o 
   4  11   8      291.33      298.25     74.43 o 
   5  11   8     3818.77     3738.25    202.20 o 
   6  11   8        1.58      105.04     51.32 o 
   7  11   8     3037.32     3918.93    535.08 o 
   0  12   8     4596.65     4402.19    338.29 o 
   1  12   8      640.33      657.17     73.18 o 
   2  12   8     3396.31     2794.02    209.25 o 
   3  12   8        3.41      122.79     92.46 o 
   4  12   8     2035.73     2264.56    315.59 o 
   5  12   8      124.42      188.09     52.44 o 
   6  12   8     2707.02     2780.59    265.91 o 
   7  12   8       29.35      103.48     73.95 o 
   1  13   8     4084.54     4221.24    265.77 o 
   2  13   8      181.89      134.47     43.93 o 
   3  13   8     2009.40     1827.55    142.65 o 
   4  13   8      134.55       91.24     45.80 o 
   5  13   8     1160.71     1079.94    161.80 o 
   6  13   8        1.20        8.58     67.18 o 
   7  13   8     1974.57     1704.90    174.45 o 
   0  14   8     1083.40      781.60    146.76 o 
   1  14   8      442.89      279.69     58.12 o 
   2  14   8     3680.00     3014.33    243.97 o 
   3  14   8      230.45      126.17     59.38 o 
   4  14   8     2023.75     2049.89    225.49 o 
   5  14   8       53.05      316.19     93.01 o 
   6  14   8     1091.89     1026.50    131.88 o 
   1  15   8      540.83      436.68     66.46 o 
   2  15   8      281.93      306.55     62.22 o 
   3  15   8     1130.08     1223.82    119.07 o 
   4  15   8       60.55       92.90     35.11 o 
   5  15   8      360.05      345.01     83.86 o 
   6  15   8        5.87      123.67    113.65 o 
   0  16   8     2329.15     1855.91    209.19 o 
   1  16   8        4.34      111.58     35.33 o 
   2  16   8     2219.83     2375.13    455.73 o 
   3  16   8       16.60       83.22     50.78 o 
   4  16   8     1325.55     2085.50    373.59 o 
   5  16   8       11.90      132.62     50.36 o 
   1  17   8      484.17      364.69     83.04 o 
   2  17   8        2.11      150.27     48.59 o 
   3  17   8      496.72      384.68     97.45 o 
   4  17   8       23.24      160.15     44.99 o 
   5  17   8      270.61      302.84    120.23 o 
   0  18   8     1088.79      800.66    590.82 o 
   1  18   8        2.13      110.18     40.81 o 
   2  18   8     1116.67     1201.89    135.92 o 
   3  18   8        0.38      108.51     52.47 o 
   4  18   8      300.37      309.12     77.55 o 
   1  19   8      196.38      203.73     57.59 o 
   2  19   8      217.83      136.54     64.78 o 
   3  19   8       44.50      123.01     56.29 o 
   0  20   8       40.11       90.23     63.79 o 
   1  20   8      308.55      186.96     72.25 o 
   1   1   9       31.64       73.24     18.89 o 
   2   1   9       31.01       91.90     24.46 o 
   3   1   9      105.42      113.20     41.79 o 
   4   1   9      201.61      218.10     63.80 o 
   5   1   9      377.76      436.71     83.52 o 
   6   1   9       26.64       76.90     73.56 o 
   7   1   9       84.62      458.77    117.20 o 
   8   1   9        2.00       92.22     61.51 o 
   0   2   9       51.07       72.83     21.51 o 
   1   2   9        1.27       37.75     19.17 o 
   2   2   9       18.35      124.79     38.91 o 
   3   2   9      118.64      134.85     35.49 o 
   4   2   9       43.11      142.41     43.33 o 
   5   2   9      500.09      453.89     75.11 o 
   6   2   9       46.50      125.42    130.56 o 
   7   2   9       14.46      116.89     70.05 o 
   8   2   9       67.92       76.80    111.31 o 
   1   3   9      457.30      450.02     46.57 o 
   2   3   9      159.82      168.14     35.98 o 
   3   3   9      974.89     1001.25     84.73 o 
   4   3   9      483.46      331.07    101.81 o 
   5   3   9      419.58      322.57    115.26 o 
   6   3   9      200.06      156.97     54.50 o 
   7   3   9     1104.80      921.32    189.55 o 
   8   3   9        7.87      105.22     97.75 o 
   0   4   9       48.75      100.01     35.12 o 
   1   4   9      695.79      723.98     83.42 o 
   2   4   9       45.22       87.47     35.70 o 
   3   4   9      566.72      580.62     66.70 o 
   4   4   9      398.42      245.81     57.42 o 
   5   4   9       40.75       70.36     42.40 o 
   6   4   9       37.11      192.09     65.85 o 
   7   4   9      231.88       99.38    120.70 o 
   8   4   9      219.44      262.06    134.28 o 
   1   5   9     5098.03     5505.08    215.56 o 
   2   5   9        0.24      100.67     38.40 o 
   3   5   9     1824.03     1945.26    262.72 o 
   4   5   9      171.26      263.00     43.59 o 
   5   5   9     1252.06     1315.58    193.15 o 
   6   5   9      158.61      223.04    101.98 o 
   7   5   9      998.73      907.29    233.13 o 
   8   5   9        6.11      120.38    110.58 o 
   0   6   9     3861.89     4053.36    316.18 o 
   1   6   9      427.72      335.06     85.68 o 
   2   6   9     2171.50     1975.00    194.68 o 
   3   6   9      102.29      130.06     48.61 o 
   4   6   9      400.65      406.26     65.80 o 
   5   6   9       45.40       65.12     43.93 o 
   6   6   9      141.18      -25.30     76.49 o 
   7   6   9      234.68      151.07     81.94 o 
   8   6   9      252.15      117.85    112.57 o 
   1   7   9     3104.64     3592.72    157.38 o 
   2   7   9      698.26      683.59     64.74 o 
   3   7   9     3909.80     3623.93    222.98 o 
   4   7   9        2.54       80.77     25.74 o 
   5   7   9     1528.64     1457.38    155.12 o 
   6   7   9      416.64      347.36    127.75 o 
   7   7   9     1213.27     1306.55    429.26 o 
   0   8   9     3951.98     4012.18    352.34 o 
   1   8   9       25.95       38.31     28.31 o 
   2   8   9     2588.67     2314.99    160.68 o 
   3   8   9      191.82      272.93     65.91 o 
   4   8   9     2230.22     2114.29    180.71 o 
   5   8   9       12.51       35.44     51.11 o 
   6   8   9     1411.40     1204.16    271.46 o 
   7   8   9        2.53       47.46     89.40 o 
   1   9   9     4565.08     4185.31    238.19 o 
   2   9   9        0.43       86.13     31.91 o 
   3   9   9     3318.95     3193.95    219.73 o 
   4   9   9        5.18       63.15     52.42 o 
   5   9   9     2107.63     1835.21    225.72 o 
   6   9   9        0.16       68.00    108.33 o 
   7   9   9     1266.75     1434.40    308.56 o 
   0  10   9     2035.42     1683.51    311.00 o 
   1  10   9       86.82      121.26     37.30 o 
   2  10   9     4592.03     4500.61    245.95 o 
   3  10   9      187.96      196.05     62.64 o 
   4  10   9     5380.65     5780.86    197.96 o 
   5  10   9       26.15      172.51     56.96 o 
   6  10   9     3031.78     3339.75    426.44 o 
   7  10   9        8.04      123.82    108.99 o 
   1  11   9     1183.67     1322.33    120.46 o 
   2  11   9      157.96      134.59     32.56 o 
   3  11   9     1581.24     1754.15    222.62 o 
   4  11   9      258.50      308.18     55.61 o 
   5  11   9     3185.76     2562.09    303.51 o 
   6  11   9       81.18       61.54     79.50 o 
   0  12   9     5945.54     6552.62    571.10 o 
   1  12   9      116.31      130.26     82.30 o 
   2  12   9     3939.64     4186.77    353.99 o 
   3  12   9       23.19      121.34     31.13 o 
   4  12   9     4093.47     4254.55    217.09 o 
   5  12   9       13.95      179.26     53.93 o 
   6  12   9     4533.70     4887.81    414.38 o 
   1  13   9     2279.88     2150.70    173.48 o 
   2  13   9       47.71       73.11     42.44 o 
   3  13   9     3935.41     3946.06    396.30 o 
   4  13   9        1.13      114.20     50.71 o 
   5  13   9     2237.39     2572.70    220.28 o 
   6  13   9      146.09      202.46     74.71 o 
   0  14   9     4676.00     4846.93    673.96 o 
   1  14   9        3.88       60.27     39.32 o 
   2  14   9     6248.59     7162.03    398.66 o 
   3  14   9      131.75      169.54     47.37 o 
   4  14   9     4884.16     4850.91    380.85 o 
   5  14   9       41.76      104.28     61.58 o 
   1  15   9     5677.65     5202.03    425.09 o 
   2  15   9       20.30      153.96     43.60 o 
   3  15   9     2489.15     2247.38    175.75 o 
   4  15   9       38.51      141.72     54.17 o 
   5  15   9     2666.83     2627.41    262.75 o 
   0  16   9     6723.71     5931.93    660.33 o 
   1  16   9        0.03       91.12     42.80 o 
   2  16   9     5645.34     4834.27    545.13 o 
   3  16   9        0.53       72.08     41.75 o 
   4  16   9     3824.00     3755.70    320.34 o 
   1  17   9     5642.44     5001.64    419.76 o 
   2  17   9        0.13      157.46    103.85 o 
   3  17   9     4880.25     5523.87    882.61 o 
   0  18   9     5897.08     4869.42    637.11 o 
   1  18   9       14.70      214.36     87.93 o 
   2  18   9     5123.93     4309.15    598.66 o 
   0   0  10     6779.07     7328.44    375.72 o 
   1   0  10      127.45      246.81    102.01 o 
   2   0  10     9105.02     9156.71    331.58 o 
   3   0  10      414.86      295.13    111.18 o 
   4   0  10     9553.40    10242.60    774.92 o 
   5   0  10       26.34       66.16     56.89 o 
   6   0  10     6626.48     6599.54   1211.70 o 
   7   0  10       40.70       59.18    123.05 o 
   1   1  10     4130.18     3781.89    193.06 o 
   2   1  10      104.56      113.82     44.70 o 
   3   1  10     7073.94     8124.46    451.88 o 
   4   1  10      104.00       95.38     43.34 o 
   5   1  10     4505.78     5101.51    502.72 o 
   6   1  10      106.09      116.11     97.47 o 
   7   1  10     4385.07     3564.88    605.83 o 
   0   2  10     9036.93    10517.75    477.91 o 
   1   2  10      184.63      171.37     38.28 o 
   2   2  10     9522.41     9744.02    204.13 o 
   3   2  10      187.70      216.53     47.06 o 
   4   2  10    11360.72    13052.33    389.78 o 
   5   2  10        3.91       50.79     45.10 o 
   6   2  10     6353.79     6488.71    278.56 o 
   7   2  10        8.44       43.37     82.66 o 
   1   3  10     7433.36     8046.83    273.70 o 
   2   3  10      173.58      184.22     32.90 o 
   3   3  10     8869.93     8697.76    478.80 o 
   4   3  10        1.05      146.25     50.85 o 
   5   3  10     5320.92     6437.83    233.15 o 
   6   3  10       98.10       98.32     73.12 o 
   7   3  10     4276.30     3636.18    379.04 o 
   0   4  10     9394.02     9970.59    322.48 o 
   1   4  10      213.47      163.87     42.36 o 
   2   4  10    10979.45    11787.38    246.20 o 
   3   4  10       93.64      143.69     62.53 o 
   4   4  10     6728.88     5998.77    563.69 o 
   5   4  10       53.60      128.87     55.00 o 
   6   4  10     3478.35     3376.29    472.15 o 
   7   4  10       10.07      175.11    103.96 o 
   1   5  10    13317.04    14715.59    192.94 o 
   2   5  10      988.37      809.46     94.16 o 
   3   5  10     7984.79     8817.17    304.91 o 
   4   5  10       11.67       86.62     39.08 o 
   5   5  10     4054.02     3433.65    456.62 o 
   6   5  10       12.84       32.68     69.55 o 
   7   5  10     2663.50     2274.42    514.48 o 
   0   6  10    11831.13    12778.85    401.89 o 
   1   6  10        9.41      111.00     32.97 o 
   2   6  10     7461.99     8592.09    355.46 o 
   3   6  10        0.27       81.43     39.42 o 
   4   6  10     3374.45     3391.95    388.43 o 
   5   6  10        0.08      155.16     86.39 o 
   6   6  10     2852.91     3820.39    653.29 o 
   7   6  10        0.06      106.70    155.45 o 
   1   7  10     9276.94    11058.71    302.11 o 
   2   7  10      181.57      129.00     42.84 o 
   3   7  10     7023.94     7453.92    268.24 o 
   4   7  10        3.64      136.29     55.59 o 
   5   7  10     4545.35     4637.17    611.80 o 
   6   7  10       66.26      232.97    147.00 o 
   0   8  10     2439.60     2236.65    310.49 o 
   1   8  10       95.72       77.55     46.92 o 
   2   8  10     3608.12     3682.23    165.46 o 
   3   8  10      189.30      194.49     56.16 o 
   4   8  10     2467.82     2005.85    296.91 o 
   5   8  10        4.56      -55.23     67.05 o 
   6   8  10     2627.77     2893.53    211.93 o 
   1   9  10     5589.08     6458.29    494.07 o 
   2   9  10      107.47      103.65     37.48 o 
   3   9  10     3137.31     3461.94    191.09 o 
   4   9  10       12.59      136.31     69.20 o 
   5   9  10     5295.59     5447.83    332.79 o 
   6   9  10       12.74       86.68    101.44 o 
   0  10  10     3057.80     3267.81    222.30 o 
   1  10  10       89.13      144.76     34.21 o 
   2  10  10     2341.43     2574.61    214.54 o 
   3  10  10        5.86       53.23     40.70 o 
   4  10  10     1417.19     1175.36    147.95 o 
   5  10  10      213.73      400.51    135.63 o 
   6  10  10     2268.51     2917.82    401.55 o 
   1  11  10     3942.85     4436.18    456.99 o 
   2  11  10       10.86       66.26     46.79 o 
   3  11  10     3243.42     3003.14    293.74 o 
   4  11  10       62.88      139.02     51.47 o 
   5  11  10     2372.50     1465.96    209.45 o 
   0  12  10     2688.56     2503.24    511.92 o 
   1  12  10      298.10      287.72     71.61 o 
   2  12  10     2167.07     2402.77    216.36 o 
   3  12  10      219.93      142.13     47.76 o 
   4  12  10     1779.35     1542.61    396.78 o 
   5  12  10      140.71      389.51    118.09 o 
   1  13  10     2112.55     2213.54    310.61 o 
   2  13  10       58.67      200.04     64.46 o 
   3  13  10     1522.87     1899.42    170.60 o 
   4  13  10       52.64      157.65     57.43 o 
   0  14  10     1715.83     1556.56    356.47 o 
   1  14  10        3.19      139.52     57.44 o 
   2  14  10     2533.47     2809.43    399.13 o 
   3  14  10       32.38       91.92     46.95 o 
   4  14  10     2756.97     2030.66    334.33 o 
   1  15  10     1109.11      955.11    145.32 o 
   2  15  10        0.24      142.24     78.65 o 
   3  15  10     1117.03      640.00    143.96 o 
   0  16  10     2095.70     1625.73    480.92 o 
   1  16  10        7.41      130.51     64.88 o 
   2  16  10      855.62     1017.01    238.16 o 
   1   1  11      118.50      181.23     78.83 o 
   2   1  11        0.34       74.10     43.93 o 
   3   1  11        0.42       79.83     35.08 o 
   4   1  11       45.69      108.60     50.74 o 
   5   1  11       62.64       91.34     67.99 o 
   6   1  11       85.68       69.19     84.07 o 
   0   2  11       82.39      135.26     83.60 o 
   1   2  11      108.16      167.50     59.27 o 
   2   2  11       23.61      112.78     44.47 o 
   3   2  11      113.90       69.25     46.91 o 
   4   2  11       56.00       77.74     46.41 o 
   5   2  11        0.25       71.18     41.56 o 
   6   2  11        2.41      104.51     79.00 o 
   1   3  11     1549.86     1695.46    339.09 o 
   2   3  11      134.49      153.20     55.18 o 
   3   3  11      378.51      222.39     57.49 o 
   4   3  11      189.13      200.03     47.80 o 
   5   3  11      287.15      158.72     51.11 o 
   6   3  11        7.41      138.99     62.06 o 
   0   4  11     3487.82     3576.10    395.88 o 
   1   4  11       21.15      113.45     56.13 o 
   2   4  11        5.50       70.49     32.46 o 
   3   4  11      128.08       97.88     57.08 o 
   4   4  11       62.22      160.87     46.49 o 
   5   4  11       72.22       87.43     46.49 o 
   6   4  11        3.66       44.18     94.81 o 
   1   5  11     1630.40     1139.82    148.69 o 
   2   5  11      106.96       58.99     99.80 o 
   3   5  11      449.07      271.68    102.43 o 
   4   5  11       10.07      144.21     40.74 o 
   5   5  11     1704.63     1561.92    237.97 o 
   0   6  11      738.67      773.99    195.38 o 
   1   6  11       15.76      133.62     42.90 o 
   2   6  11      121.69      108.50     53.60 o 
   3   6  11       38.34       45.10     38.99 o 
   4   6  11     1380.30     1214.59    224.63 o 
   5   6  11      205.87      150.32     72.94 o 
   1   7  11     2527.69     2646.81    171.50 o 
   2   7  11      188.03      200.74     61.55 o 
   3   7  11     1827.61     1791.45    364.79 o 
   4   7  11       99.23      372.28     79.12 o 
   5   7  11     2157.26     1423.29    201.41 o 
   0   8  11     3838.40     3900.28    583.91 o 
   1   8  11       45.23      127.67     51.29 o 
   2   8  11      832.10      824.06    127.39 o 
   3   8  11       31.73      209.67     93.79 o 
   4   8  11     2525.48     2212.99    320.58 o 
   5   8  11       53.14      122.77    132.33 o 
   1   9  11     1733.38     1487.84    129.34 o 
   2   9  11        3.91      154.40    124.07 o 
   3   9  11      962.18      722.35    183.63 o 
   4   9  11        1.24      105.73     99.71 o 
   0  10  11     3242.40     2537.79    401.50 o 
   1  10  11        4.01      145.58     55.46 o 
   2  10  11     2808.49     3949.49    269.37 o 
   3  10  11        6.38      148.22     81.34 o 
   4  10  11     2011.49     2627.70    859.93 o 
   1  11  11     2261.89     2160.65    283.83 o 
   2  11  11        7.11      100.50     48.63 o 
   3  11  11     2376.33     2427.61    281.07 o 
   4  11  11       26.57      344.72    154.99 o 
   0  12  11     2753.68     2827.41    835.04 o 
   1  12  11        1.46      162.08     55.62 o 
   2  12  11     3194.04     2936.34    578.51 o 
   3  12  11        0.27      108.33    118.59 o 
   1  13  11     1731.29     1058.71    383.93 o 
   2  13  11      132.27      105.89     50.90 o 
   0  14  11     2728.36     3274.26    676.77 o 
   0   0  12     6813.10     8233.93   1263.36 o 
   1   0  12       67.00      329.70    126.81 o 
   2   0  12     8203.76     8956.25   1102.74 o 
   3   0  12       58.15       96.75     86.42 o 
   4   0  12     7237.37     8510.13    672.07 o 
   1   1  12     5566.48     5026.42    911.38 o 
   2   1  12        4.28       69.16    159.21 o 
   3   1  12     4810.57     4047.93    533.16 o 
   4   1  12       41.23      108.12     40.55 o 
   0   2  12     7925.28     9074.48    987.65 o 
   1   2  12       11.16      145.06     95.46 o 
   2   2  12     6369.99     6638.31    763.76 o 
   3   2  12      195.49      111.60     55.09 o 
   4   2  12     5256.61     4914.25    432.01 o 
   1   3  12     3975.22     4316.85    569.95 o 
   2   3  12        7.09      168.17    209.46 o 
   3   3  12     5877.72     6272.20   1150.48 o 
   4   3  12      317.82      230.07     71.52 o 
   0   4  12     4541.85     4057.79   1198.55 o 
   1   4  12       34.90       91.59     57.16 o 
   2   4  12     5080.24     4829.92    735.07 o 
   3   4  12        0.43       83.09     56.17 o 
   4   4  12     3715.36     3765.08    597.75 o 
   1   5  12     5131.11     5357.65   1090.78 o 
   2   5  12      100.55      107.62     86.91 o 
   3   5  12     3170.00     2462.01    442.08 o 
   4   5  12       83.18      120.89     87.69 o 
   0   6  12     2788.89     3891.53    499.71 o 
   1   6  12       23.68      140.89     71.12 o 
   2   6  12     3113.29     2308.76    393.10 o 
   3   6  12        1.77       20.45     78.90 o 
   1   7  12     4411.32     5051.35    609.10 o 
   2   7  12        2.85       41.93     48.69 o 
   3   7  12     4772.99     3419.64    764.10 o 
   0   8  12     3114.17     3594.71    469.65 o 
   1   8  12        9.11      174.24     47.86 o 
   2   8  12     3441.98     2771.74    529.95 o 
   3   8  12       20.95      110.29     79.66 o 
   1   9  12     4403.03     4035.82    676.45 o 
   2   9  12        0.08       67.86     85.13 o 
   0  10  12     2611.73     1986.63    857.58 o 
   1  10  12       67.73      138.16     82.60 o 
   1   1  13      201.67      122.78     59.75 o 
   0   2  13        9.99      132.82     72.80 o 
   1   2  13        3.05      177.56     77.12 o 
   1   3  13      168.21      208.58     83.18 o 
   0   4  13      161.24      221.03     84.75 o 
                                                 
